# Supplementary material for: Increased phage resistance through lysogenic conversion accompanying emergence of monophasic Salmonella Typhimurium ST34 pandemic strain
Source: Microb Genom. 2022 Nov 16;8(11):mgen000897. doi: 10.1099/mgen.0.000897 (PMC9836087; doi:10.1099/mgen.0.000897)
Supplement: Supplementary material 2 [file mgen-8-897-s003.xlsx]

## Sheet: Supplementary_Table_1
Year	source	type	strain	sample	identifier	accession
1995	cattle	DT10	100419-1995	ERS015600	100419-1995	ERR028279
1995	cattle	DT170	1008-1995	ERS015630	1008-1995	ERR028312
1995	cattle	DT10	10084-1995	ERS015599	10084-1995	ERR028278
1995	pig	193	1013-1997	ERS023491	1749s04	ERR038760
1993	pig	193	10177-1993	ERS023488	1749s01	ERR038757
1993	cattle	193	10246-1993	ERS023489	1749s02	ERR038758
1997	turkey	DT85	10258-1997	ERS015659	10258-1997	ERR029225
1995	cattle	193	10382-1995	ERS023490	1749s03	ERR038759
1996	environment	DT110	10902-1996	ERS015614	10902-1996	ERR028284
1996	cattle	DT108	10984-1996	ERS015612	10984-1996	ERR028292
1996	pig	DT193	11020-1996	ERS015636	11020-1996	ERR028308
1995	cattle	DT141	1164-1995	ERS015624	1164-1995	ERR028295
1996	cattle	193	11671-1996	ERS023492	1749s05	ERR038761
1996	duck	DT9	12342-1996	ERS015661	12342-1996	ERR029229
1995	cattle	DT170	1402-2000	ERS015631	1402-2000	ERR028313
1998	cattle	DT110	1713-1998	ERS015615	1713-1998	ERR028294
2000	feed	DT85	2036-2000	ERS015660	2036-2000	ERR029228
1997	bird	DT56	2087-1997	ERS015654	2087-1997	ERR029221
1998	horse	DT160	2610-1998	ERS015627	2610-1998	ERR028309
NA	NA	DT102	3193-1995	ERS015603	3193-1995	ERR028272
1997	pig	DT106	3203-1997	ERS015611	3203-1997	ERR028291
1997	bird	DT160	3299-1997	ERS015626	3299-1997	ERR028306
1998	dog	DT204	388-1998	ERS015638	388-1998	ERR028634
1997	pig	193	4061-1997	ERS023493	1749s06	ERR038762
2001	bird	DT121	4179-2001	ERS015620	4179-2001	ERR028301
1998	pig	DT120	4284-1995	ERS015619	4284-1995	ERR028300
2001	duck	DT9	4300-2001	ERS015662	4300-2001	ERR029230
1995	cattle	DT104C	4582-1995	ERS015609	4582-1995	ERR028289
1998	duck	DT8	5465-1998	ERS015658	5465-1998	ERR029215
2001	pig	DT108	547-2001	ERS015613	547-2001	ERR028283
1997	environment	DT179	5544-1997	ERS015635	5544-1997	ERR028307
1997	chicken	DT49	6164-1997	ERS015652	6164-1997	ERR029219
1997	pig	DT167	6353-1997	ERS015628	6353-1997	ERR028310
1998	dog	DT126	6940-1998	ERS015622	6940-1998	ERR028303
1999	pig	DT104A	7302-1999	ERS015607	7302-199	ERR028287
1998	bird	DT36	7396-1998	ERS015647	7396-1998	ERR028633
1995	pig	DT103	7828-1995	ERS015605	7828-1995	ERR028285
1995	pig	DT103	7830-1995	ERS015606	7830-1995	ERR028286
1998	chicken	DT141	818-1998	ERS015625	818-1998	ERR028296
1996	pig	DT179	8380-1996	ERS015634	8380-1996	ERR028316
1997	environment	DT167	8721-1997	ERS015629	8721-1997	ERR028311
1998	pig	DT35	8767-1998	ERS015645	8767-1998	ERR028641
1997	sheep	DT126	8935-1995	ERS015621	8935-1995	ERR028302
1996	cattle	DT204	9115-1996	ERS015637	9115-1995	ERR028631
2009	human	DT1	DT1	ERS007598	C0113	ERR024408
NA	NA	DT104	DT104	.	.	HF937208.1
NA	NA	DT104b	DT104b	ERS014078	C095rpt	ERR028656
2009	human	DT12	DT12	ERS007564	C096	ERR024387
2009	human	DT120	DT120	ERS007566	C097	ERR024391
2009	human	DT135	DT135	ERS007567	C098	ERR024392
2008	human	DT177	DT177	ERS007572	C0100	ERR024394
2009	human	DT193	DT193	ERS007576	C0102	ERR024396
2009	human	DT195	DT195	ERS007578	C0103	ERR024397
2009	human	DT2B	DT2B	ERS007580	C0104	ERR024398
2009	human	DT41	DT41	ERS007584	C0106	ERR024389
NA	NA	DT41b	DT41b	ERS014080	C0107rpt	ERR028658
2009	human	DT56	DT56	ERS007588	C0108	ERR024400
2009	human	DT7	DT7	ERS007590	C0109	ERR024404
2009	human	DT8	DT8	ERS007592	C0110	ERR024405
2008	human	DT97	DT97	ERS007594	C0111	ERR024406
2009	human	DT99	DT99	ERS007596	C0112	ERR024407
2009	dog	DT193	L0004109	ERS008980	L0004109	ERR024954
NA	duck	DT8	L01157-10	.	.	PRJEB34595
2006	pig	DT193	L01730-06	ERS023529	1749s42	ERR039368
2007	horse	DT40	S00060-07	ERS015650	S00060-07	ERR029217
2009	horse	DT101	S00454-09	ERS015601	S00454-09	ERR028280
NA	NA	DT101	S00705-09	ERS015602	S00705-09	ERR028271
2005	cattle	DT104B	S00914-05	ERS015608	S00914-05	ERR028288
2006	pigeon	DT2A	S01491-06	ERS015642	S01491-06	ERR028638
2005	pig	U288	S01960-05	ERS015663	S01960-05	ERR029231
2008	pig	DT193	S02909-08	ERS023530	1749s43	ERR039369
2003	pig	DT170B	S03188-03	ERS015632	S03188-03	ERR028314
2005	chicken	DT36	S03433-05	ERS015648	S03433-05	ERR029213
2008	cat	120	S03512-08	ERS023494	1749s07	ERR038763
NA	duck	DT8	S03645-11	.	.	TBC
2009	duck	DT30	S04178-09	ERS015644	S04178-09	ERR028640
2008	pig	U302	S04199-08	ERS015664	S04199-08	ERR029232
2008	pig	DT208	S04454-08	ERS015640	S04454-08	ERR028636
NA	duck	DT8	S04527-10	.	.	TBC
2009	bird	DT1	S04696-09	ERS015598	S04696-09	ERR028277
2008	chicken	DT35	S04744-08	ERS015646	S04744-08	ERR028632
2003	pig	U310	S04782-03	ERS015667	S04782-03	ERR029235
2004	horse	DT40	S05081-04	ERS015649	S05081-04	ERR029216
2006	chicken	DT7	S05416-06	ERS015657	S05416-06	ERR029214
2008	dog	DT56VAR	S05451-08	ERS015656	S05451-08	ERR029223
NA	NA	U323	S05738-08	ERS015604	S05738-08	ERR028282
2009	pig	DT193	S05894-09	ERS023532	1749s45	ERR039371
2002	pig	U308	S05968-02	ERS015665	S05968-02	ERR029233
2007	cattle	DT135	S06221-07	ERS015623	S06221-07	ERR028304
2004	duck	DT30	S06281-04	ERS015643	S06281-04	ERR028639
2004	feed	DT2A	S06356-04	ERS015641	S06356-04	ERR028637
2007	pig	U308	S07292-07	ERS015666	S07292-07	ERR029234
2003	bird	DT56	S07676-03	ERS015655	S07676-03	ERR029222
2002	pig	DT12	S08300-02	ERS015618	S08300-02	ERR028299
2002	pig	DT208	S08313-02	ERS015639	S08313-02	ERR028635
2007	pig	DT170B	S09207-07	ERS015633	S09207-07	ERR028315
2002	cattle	DT41	S09304-02	ERS015651	S09304-02	ERR029218
2002	cattle	DT49	S09313-03	ERS015653	S09313-03	ERR029220
1974	cattle	DT44	SL1344	N/A	N/A	FQ312003.1
NA	NA	U310	SR11-WT	ERS015668	SR11-WT	ERR029226
2009	human	U276	U276	ERS007600	C0114	ERR024409
2009	human	U277	U277	ERS007602	C0115	ERR024410
2009	human	U288	U288	ERS007604	C0116	ERR024411
2009	human	U302	U302	ERS007606	C0117	ERR024401
2009	human	U310	U310	ERS007608	C0118	ERR024402
NA	NA	U311	U311	ERS014081	C0119rpt	ERR028643
2008	human	U313	U313	ERS007611	C0120	ERR024413
2008	human	U319	U319	ERS007613	C0121	ERR024417
2010	pig	DT120	S01569-10	TBC	TBC	TBC
