# Supplementary material for: Increased phage resistance through lysogenic conversion accompanying emergence of monophasic Salmonella Typhimurium ST34 pandemic strain
Source: Microb Genom. 2022 Nov 16;8(11):mgen000897. doi: 10.1099/mgen.0.000897 (PMC9836087; doi:10.1099/mgen.0.000897)
Supplement: Supplementary material 3 [file mgen-8-897-s004.xlsx]

## Sheet: Supplementary_Table_2
Strain ID	SNP Address	Source	Date	Phage type	SRA Accession	Sequence Type	SEER GWAS Binary phenotype
H141960674	1.1.1.1.1.1.1	Human	2014-05-08	DT 7	SRR1968613	34
H143220701	1.1.1.1.1.1.737	CATTLE	2014-08-05	DT 7	SRR1966580	34
H143380441	1.1.1.1.1.1.737	Human	2014-08-15	DT 7	SRR1965644	34
H143540882	1.1.1.107.107.107.107	Human	2014-08-27	DT 193	SRR1965589	34	1
H143660508	1.1.1.110.110.110.110	Human	2014-09-04	DT 120	SRR1967287	34	0
H143520415	1.1.1.12.12.12.1071	Human	2014-08-26	DT 193	SRR1969218	34	1
H142020441	1.1.1.12.12.12.12	Human	2014-05-13	DT 193	SRR1967279	34	1
H143600542	1.1.1.123.123.123.123	Human	2014-09-01	DT 193	SRR1958563	34	1
H143540866	1.1.1.124.1002.1063.1129	Human	2014-08-27	DT 120	SRR1969185	34	0
H143820792	1.1.1.124.1011.1074.1143	Human	2014-09-16	PT U323	SRR1969100	34
H150220502	1.1.1.124.1017.1080.1149	Human	2015-01-06	DT 120	SRR1960358	34	0
H145060537	1.1.1.124.1018.1081.1151	Human	2014-12-11	DT 193	SRR1963291	34	1
H142600665	1.1.1.124.1039.1103.1176	Human	2014-06-23	DT 195	SRR1965964	34
H152520807	1.1.1.124.1043.1109.2031	Human	2015-06-16	DT 7	SRR3286864	34
H151380467	1.1.1.124.1046.1112.1185	Human	2015-03-27	DT 193	SRR3049682	34	1
H142600609	1.1.1.124.1047.1114.1187	Human	2014-06-23	DT 120	SRR1969733	34	0
H145020735	1.1.1.124.1068.1135.1211	Human	2014-12-09	DT 193	SRR1965342	34	1
H151060493	1.1.1.124.1073.1140.1216	Human	2015-03-05	DT 193	SRR1968847	34	1
H144120537	1.1.1.124.1081.1148.1226	Human	2014-10-07	DT 193	SRR1970107	34	1
H150660588	1.1.1.124.1084.1151.1229	Human	2015-02-05	DT 193	SRR1965517	34	1
H141660476	1.1.1.124.1085.1152.1230	Human	2014-04-17	DT 104	SRR1965389	34
H151280436	1.1.1.124.1086.1153.1231	Human	2015-03-20	DT 120	SRR3049127	34	0
H143240643	1.1.1.124.1111.1179.1262	Human	2014-08-06	DT 193	SRR1969637	34	1
H143800502	1.1.1.124.1112.1180.1264	Human	2014-09-15	DT 193	SRR1958591	34	1
H141960659	1.1.1.124.1113.1181.1265	Human	2014-05-08	DT 120	SRR1969394	34	0
H141500485	1.1.1.124.1119.1190.1274	Human	2014-04-07	DT 193	SRR1968694	34	1
H144000594	1.1.1.124.1145.1219.1309	Human	2014-09-29	DT 120	SRR1967636	34	0
H144220673	1.1.1.124.1167.1242.1333	Human	2014-10-14	DT 193	SRR1958146	34	1
H143360556	1.1.1.124.1175.1250.1341	Human	2014-08-14	DT 193	SRR1968092	34	1
H151080428	1.1.1.124.1179.1254.1345	Human	2015-03-06	DT 120	SRR1968347	34	0
H151360443	1.1.1.124.1194.1273.1365	Human	2015-03-26	DT 195	SRR3048819	34
H151380461	1.1.1.124.1194.1273.1365	Human	2015-03-27	DT 195	SRR3049823	34
H142840480	1.1.1.124.1195.1274.1366	Human	2014-07-09	DT 193	SRR1969999	34	1
H150940627	1.1.1.124.1215.1299.1394	Human	2015-02-25	DT 193	SRR1968450	34	1
H144140632	1.1.1.124.1216.1300.1395	Human	2014-10-08	DT 193	SRR1958260	34	1
H143740719	1.1.1.124.1225.1310.1405	Human	2014-09-10	PT U311	SRR1966303	34
H142100254	1.1.1.124.1229.1316.1411	Human	2014-05-19	DT 193	SRR1966572	34	1
H143220792	1.1.1.124.1239.1327.1423	Human	2014-08-05	DT 193	SRR1969253	34	1
H143620791	1.1.1.124.124.124.124	Human	2014-09-02	PT U311	SRR1966947	34
H143620791	1.1.1.124.124.124.124	Human	2014-09-02	PT U311	SRR3049255	34
H142160293	1.1.1.124.1267.1360.1458	Human	2014-05-22	DT 193	SRR1966719	34	1
H144220669	1.1.1.124.1267.1617.1737	Human	2014-10-14	DT 193	SRR1958645	34	1
H150240436	1.1.1.124.1267.1675.1803	Human	2015-01-07	DT 193	SRR1963360	34	1
H152600555	1.1.1.124.1267.1890.2087	Human	2015-06-22	DT 193	SRR3285347	34	1
H143380438	1.1.1.124.1272.1365.1464	Human	2014-08-15	PT U323	SRR1968204	34
H144120539	1.1.1.124.1275.1368.1467	Human	2014-10-07	PT U323	SRR1965737	34
H144220671	1.1.1.124.1280.1374.1475	Human	2014-10-14	DT 120	SRR1957846	34	0
H150640564	1.1.1.124.1290.1387.1489	RAW SAUSAGE	2015-02-04	DT 193	SRR1966871	34	1
H150520687	1.1.1.124.1296.1393.1496	Human	2015-01-27	DT 193	SRR1969237	34	1
H150820630	1.1.1.124.1296.1393.1496	Human	2015-02-17	DT 193	SRR1967558	34	1
H143900571	1.1.1.124.1297.1394.1497	Human	2014-09-22	DT 193	SRR1960169	34	1
H144720736	1.1.1.124.1300.1397.1501	Human	2014-11-18	DT 193	SRR1968140	34	1
H142760550	1.1.1.124.1307.1404.1508	Human	2014-07-03	DT 193	SRR1969066	34	1
H143120411	1.1.1.124.1325.1423.1528	Human	2014-07-29	PT U311	SRR1969420	34
H144340671	1.1.1.124.1326.1425.1530	Human	2014-10-22	DT 193	SRR1967627	34	1
H144740709	1.1.1.124.1330.1429.1534	Human	2014-11-19	DT 193	SRR1960040	34	1
H150620593	1.1.1.124.1332.1431.1536	Human	2015-02-03	DT 193	SRR1967194	34	1
H143700617	1.1.1.124.1352.1453.1558	Human	2014-09-08	DT 193	SRR1957778	34	1
H143020372	1.1.1.124.1353.1454.1559	Human	2014-07-22	DT 193	SRR1967950	34	1
H151120562	1.1.1.124.1359.1461.1566	Human	2015-03-10	DT 120	SRR3049047	34	0
H142760497	1.1.1.124.1386.1493.1601	Human	2014-07-03	DT 193	SRR1968311	34	1
H150800523	1.1.1.124.1397.1505.1614	Human	2015-02-16	DT 193	SRR1966059	34	1
H150480666	1.1.1.124.1403.1512.1622	Human	2015-01-23	DT 193	SRR1966416	34	1
H145140590	1.1.1.124.1405.1515.1625	Human	2014-12-17	DT 193	SRR1967167	34	1
H144020716	1.1.1.124.1407.1517.1627	Human	2014-09-30	DT 193	SRR1958107	34	1
H141780741	1.1.1.124.1408.1518.1628	Human	2014-04-25	DT 193	SRR3049286	34	1
H144960547	1.1.1.124.1425.1537.1648	Human	2014-12-04	DT 120	SRR1965532	34	0
H145080411	1.1.1.124.1425.1537.1711	Human	2014-12-12	DT 120	SRR1963407	34	0
H144680548	1.1.1.124.1432.1546.1660	Human	2014-11-14	DT 193	SRR1968397	34	1
H143720765	1.1.1.124.1453.1569.1684	Human	2014-09-09	DT 193	SRR1967556	34	1
H151140648	1.1.1.124.1458.1574.1689	Human	2015-03-11	DT 193	SRR1965092	34	1
H142760495	1.1.1.124.1459.1575.1690	Human	2014-07-03	PT U323	SRR1966501	34
H151020638	1.1.1.124.1461.1577.1692	Human	2015-03-03	PT U311	SRR1970114	34
H145180570	1.1.1.124.1466.1583.1698	Human	2014-12-19	PT U302	SRR1967265	34
H144740723	1.1.1.124.1467.1584.1699	Human	2014-11-19	DT 179	SRR1960364	34
H143780540	1.1.1.124.1492.1618.1738	Human	2014-09-12	DT 193	SRR1957989	34	1
H144560590	1.1.1.124.1492.1717.1849	Human	2014-11-06	DT 193	SRR1968676	34	1
H141880268	1.1.1.124.1500.1627.1748	Human	2014-05-02	DT 193	SRR3049413	34	1
H144020656	1.1.1.124.1515.1642.1763	Human	2014-09-30	DT 195	SRR3048796	34
H141820387	1.1.1.124.1528.1658.1784	Human	2014-04-29	DT 193	SRR1967415	34	1
H144700423	1.1.1.124.1534.1665.1793	Human	2014-11-17	DT 193	SRR1969497	34	1
H151360458	1.1.1.124.1554.1686.1817	Human	2015-03-26	DT 193	SRR3049102	34	1
H143520449	1.1.1.124.1561.1695.1826	Human	2014-08-26	DT 120	SRR3048545	34	0
H143300404	1.1.1.124.1572.1707.1839	Human	2014-08-11	DT 193	SRR1969214	34	1
H143000295	1.1.1.124.1588.1724.1857	Human	2014-07-21	DT 193	SRR1970024	34	1
H144120559	1.1.1.124.159.159.159	Human	2014-10-07	PT U323	SRR1957824	34
H144160463	1.1.1.124.159.159.159	Human	2014-10-09	PT U323	SRR1958237	34
H144220662	1.1.1.124.159.159.159	Human	2014-10-14	PT U323	SRR1958344	34
H144900578	1.1.1.124.159.159.159	Human	2014-12-01	PT U323	SRR1959248	34
H144340710	1.1.1.124.159.159.540	Human	2014-10-22	PT U323	SRR1965661	34
H144060577	1.1.1.124.159.159.894	Human	2014-10-02	PT U323	SRR1958513	34
H151700448	1.1.1.124.1591.1727.1860	Human	2015-04-20	DT 193	SRR3286604	34	1
H151840455	1.1.1.124.1597.1734.1877	Human	2015-04-29	DT 120	SRR3286600	34	0
H151840468	1.1.1.124.1599.1740.1884	Human	2015-04-29	PT U311	SRR3284753	34
H144820727	1.1.1.124.1601.1742.1886	Human	2014-11-25	DT 21	SRR3049426	34
H152460492	1.1.1.124.1606.1747.2017	Human	2015-06-11	PT U311	SRR3284783	34
H152020821	1.1.1.124.1634.1786.1941	Human	2015-05-12	DT 193	SRR3286868	34	1
H152080602	1.1.1.124.1635.1787.1943	Human	2015-05-15	DT 193	SRR3286699	34	1
H152320527	1.1.1.124.1638.1793.1950	Human	2015-06-02	DT 193	SRR3286899	34	1
H143740722	1.1.1.124.164.1265.1356	Human	2014-09-10	DT 193	SRR1966306	34	1
H152080598	1.1.1.124.164.1772.1923	RAW MEAT	2015-05-15	DT 193	SRR3286706	34	1
H152080603	1.1.1.124.164.1772.1923	RAW MEAT	2015-05-15	DT 193	SRR3286683	34	1
H152120542	1.1.1.124.164.1791.1948	Human	2015-05-19	DT 193	SRR3284765	34	1
H152740238	1.1.1.124.164.1875.2069	Human	2015-07-01	DT 193	SRR3286958	34	1
H154160457	1.1.1.124.164.2138.2434	Human	2015-10-08	DT 193	SRR3285360	34	1
H154360435	1.1.1.124.164.2229.2561	Human	2015-10-22	DT 193	SRR3285427	34	1
H143080514	1.1.1.124.164.475.481	Human	2014-07-25	DT 193	SRR1967651	34	1
H143100450	1.1.1.124.164.475.481	Human	2014-07-28	DT 193	SRR1969065	34	1
H143980721	1.1.1.124.164.488.1058	NECK FLAP	2014-09-26	DT 193	SRR1958016	34	1
H143980724	1.1.1.124.164.488.1058	NECK FLAP	2014-09-26	DT 193	SRR1957915	34	1
H143980726	1.1.1.124.164.488.1058	NECK FLAP	2014-09-26	DT 193	SRR1958185	34	1
H144420914	1.1.1.124.164.488.1058	Human	2014-10-28	DT 193	SRR1965627	34	1
H144720845	1.1.1.124.164.488.1058	Human	2014-11-18	DT 193	SRR1963461	34	1
H141741114	1.1.1.124.164.488.1088	SOURCE UNKNOWN	2014-04-23	DT 193	SRR1969145	34	1
H142680476	1.1.1.124.164.488.1110	Human	2014-06-27	DT 193	SRR1970057	34	1
H143100443	1.1.1.124.164.488.1110	Human	2014-07-28	DT 193	SRR1969308	34	1
H143680696	1.1.1.124.164.488.1166	Human	2014-09-05	DT 193	SRR1958629	34	1
H143680696	1.1.1.124.164.488.1166	Human	2014-09-05	DT 193	SRR3049850	34	1
H150680611	1.1.1.124.164.488.1272	Human	2015-02-06	DT 193	SRR1967474	34	1
H150260321	1.1.1.124.164.488.1474	Human	2015-01-08	DT 193	SRR1959242	34	1
H142540390	1.1.1.124.164.488.1659	Human	2014-06-18	DT 193	SRR1957769	34	1
H150260323	1.1.1.124.164.488.1732	Human	2015-01-08	DT 193	SRR1963514	34	1
H141600085	1.1.1.124.164.488.1780	Human	2014-04-14	DT 193	SRR1968340	34	1
H150320711	1.1.1.124.164.488.1800	Human	2015-01-13	DT 193	SRR1963327	34	1
H150920675	1.1.1.124.164.488.512	Human	2015-02-24	DT 193	SRR1965634	34	1
H150940630	1.1.1.124.164.488.512	Human	2015-02-25	DT 193	SRR1970041	34	1
H150980442	1.1.1.124.164.488.512	Human	2015-02-27	DT 193	SRR3048561	34	1
H151020625	1.1.1.124.164.488.512	Human	2015-03-03	DT 193	SRR1967122	34	1
H151020630	1.1.1.124.164.488.512	Human	2015-03-03	DT 193	SRR1965821	34	1
H151020631	1.1.1.124.164.488.512	Human	2015-03-03	DT 193	SRR1965124	34	1
H151120553	1.1.1.124.164.488.512	Human	2015-03-10	DT 193	SRR3049457	34	1
H141500477	1.1.1.124.164.488.556	Human	2014-04-07	DT 193	SRR1968097	34	1
H143980725	1.1.1.124.164.488.592	NECK FLAP	2014-09-26	DT 193	SRR1958548	34	1
H142440705	1.1.1.124.164.488.610	Human	2014-06-11	DT 193	SRR1966049	34	1
H142540309	1.1.1.124.164.488.610	Human	2014-06-18	DT 193	SRR3049283	34	1
H150920678	1.1.1.124.164.488.610	Human	2015-02-24	DT 193	SRR1969599	34	1
H141580503	1.1.1.124.164.488.617	Human	2014-04-11	DT 193	SRR1965395	34	1
H143660447	1.1.1.124.164.488.622	Human	2014-09-04	DT 193	SRR1960212	34	1
H150220505	1.1.1.124.164.488.629	Human	2015-01-06	DT 193	SRR1963491	34	1
H142240391	1.1.1.124.164.488.681	Human	2014-05-28	DT 193	SRR3048932	34	1
H141980469	1.1.1.124.164.488.809	Human	2014-05-09	DT 193	SRR1967782	34	1
H143340505	1.1.1.124.164.488.810	Human	2014-08-13	DT 193	SRR1968291	34	1
H144220667	1.1.1.124.164.488.837	Human	2014-10-14	DT 193	SRR1958388	34	1
H143140481	1.1.1.124.164.488.903	Human	2014-07-30	DT 193	SRR1968040	34	1
H143740729	1.1.1.124.164.488.903	SOURCE UNKNOWN	2014-09-10	DT 193	SRR1957966	34	1
H143760594	1.1.1.124.164.745.773	Human	2014-09-11	DT 8	SRR1958203	34
H143980708	1.1.1.124.164.745.773	Human	2014-09-26	DT 193	SRR1958133	34	1
H142800189	1.1.1.124.1643.1382.1484	Human	2014-07-07	DT 193	SRR3049727	34	1
H150900568	1.1.1.124.1643.1559.1674	Human	2015-02-23	DT 193	SRR1968960	34	1
H151020632	1.1.1.124.1643.1559.1674	Human	2015-03-03	DT 193	SRR1966239	34	1
H151560676	1.1.1.124.1643.1802.1295	SOURCE UNKNOWN	2015-04-09	DT 193	SRR3285356	34	1
H150140575	1.1.1.124.1643.1802.1665	Human	2014-12-31	DT 193	SRR1960985	34	1
H151560674	1.1.1.124.1643.1802.1764	SOURCE UNKNOWN	2015-04-09	DT 193	SRR3286634	34	1
H152040583	1.1.1.124.1643.1802.1927	Human	2015-05-13	DT 193	SRR3322329	34	1
H143020373	1.1.1.124.1643.1804.1077	Human	2014-07-22	DT 193	SRR1966514	34	1
H143760590	1.1.1.124.1643.1804.1506	Human	2014-09-11	DT 193	SRR1957858	34	1
H153460595	1.1.1.124.1643.1804.2273	Human	2015-08-20	DT 193	SRR3285473	34	1
H144480568	1.1.1.124.1643.1804.912	Human	2014-10-31	DT 193	SRR1958473	34	1
H142060410	1.1.1.124.1643.1811.1242	Human	2014-05-15	DT 193	SRR1966862	34	1
H150220507	1.1.1.124.1643.444.449	Human	2015-01-06	DT 193	SRR1959507	34	1
H141960675	1.1.1.124.1643.463.469	Human	2014-05-08	DT 193	SRR1967471	34	1
H141960676	1.1.1.124.1643.463.469	Human	2014-05-08	DT 193	SRR1967241	34	1
H142300582	1.1.1.124.1643.463.469	Human	2014-06-02	DT 193	SRR3049151	34	1
H142340626	1.1.1.124.1643.463.469	Human	2014-06-04	DT 193	SRR3049946	34	1
H143200215	1.1.1.124.1643.761.1541	Human	2014-08-04	DT 193	SRR1969602	34	1
H144880867	1.1.1.124.1643.761.790	Human	2014-11-28	DT 193	SRR1960074	34	1
H145080409	1.1.1.124.1643.761.796	Human	2014-12-12	DT 193	SRR1963070	34	1
H150200809	1.1.1.124.1643.867.909	Human	2015-01-05	DT 193	SRR1959504	34	1
H152240488	1.1.1.124.1674.1819.1981	Human	2015-05-27	DT 193	SRR3322960	34	1
H152440505	1.1.1.124.1674.1819.2008	Human	2015-06-10	DT 193	SRR3285445	34	1
H152340713	1.1.1.124.1679.1828.1989	Human	2015-06-03	DT 193	SRR3284715	34	1
H152400632	1.1.1.124.1688.1837.2003	Human	2015-06-08	DT 193	SRR3322096	34	1
H152720642	1.1.1.124.1697.1853.2029	Human	2015-06-30	DT 120	SRR3286950	34	0
H152700573	1.1.1.124.1710.1872.2064	Human	2015-06-29	PT U302	SRR3321856	34
H152720655	1.1.1.124.1713.1876.2070	Human	2015-06-30	DT 120	SRR3321997	34	0
H152760469	1.1.1.124.1731.1901.2102	Human	2015-07-02	DT 120	SRR3286926	34	0
H152760467	1.1.1.124.1734.1904.2106	Human	2015-07-02	DT 193	SRR3285380	34	1
H152880399	1.1.1.124.1739.1911.2113	Human	2015-07-10	DT 120	SRR3321855	34	0
H152860555	1.1.1.124.1740.1912.2114	Human	2015-07-09	DT 120	SRR3286969	34	0
H153160274	1.1.1.124.1746.1925.2129	Human	2015-07-30	DT 193	SRR3284845	34	1
H153220457	1.1.1.124.1746.1925.2129	Human	2015-08-04	DT 193	SRR3284739	34	1
H153440508	1.1.1.124.1812.2012.2253	Human	2015-08-19	DT 120	SRR3285383	34	0
H153520446	1.1.1.124.1812.2012.2295	Human	2015-08-25	DT 120	SRR3285478	34	0
H153460616	1.1.1.124.1821.2022.2265	Human	2015-08-20	DT 104	SRR3284834	34
H154300382	1.1.1.124.1855.2218.2541	Human	2015-10-19	PT U329	SRR3284734	34
H153700446	1.1.1.124.1857.2072.2331	Human	2015-09-07	PT U329	SRR3285422	34
H153680363	1.1.1.124.1858.2073.2332	Human	2015-09-04	DT 193	SRR3285406	34	1
H153700324	1.1.1.124.1867.2085.2350	Human	2015-09-07	DT 193	SRR3284758	34	1
H153840505	1.1.1.124.1887.2112.2397	Human	2015-09-16	DT 193	SRR3285242	34	1
H141780740	1.1.1.124.189.189.189	Human	2014-04-25	DT 195	SRR1967777	34
H150320538	1.1.1.124.246.246.246	Human	2015-01-13	PT U311	SRR1960138	34
H151340531	1.1.1.124.296.296.296	Human	2015-03-25	PT U323	SRR3048757	34
H144360255	1.1.1.124.305.652.677	Human	2014-10-23	DT 193	SRR1958093	34	1
H144420916	1.1.1.124.305.652.677	Human	2014-10-28	DT 193	SRR1969683	34	1
H143340503	1.1.1.124.394.394.394	Human	2014-08-13	DT 193	SRR1969166	34	1
H150300551	1.1.1.124.395.1048.1114	Human	2015-01-12	DT 193	SRR1967563	34	1
H150320702	1.1.1.124.395.1048.1114	Human	2015-01-13	DT 193	SRR1960217	34	1
H143060188	1.1.1.124.395.1059.1125	Human	2014-07-24	DT 193	SRR1966614	34	1
H143220689	1.1.1.124.395.1059.1125	Human	2014-08-05	DT 193	SRR1969507	34	1
H143800500	1.1.1.124.395.1118.1191	Human	2014-09-15	DT 193	SRR1958472	34	1
H141460669	1.1.1.124.395.1124.1199	Human	2014-04-03	DT 193	SRR1968124	34	1
H143240683	1.1.1.124.395.1129.1205	Human	2014-08-06	DT 193	SRR1965061	34	1
H143660507	1.1.1.124.395.1132.1208	Human	2014-09-04	DT 193	SRR1965903	34	1
H144020710	1.1.1.124.395.1132.1639	Human	2014-09-30	DT 193	SRR1958355	34	1
H143560439	1.1.1.124.395.1132.1795	Human	2014-08-28	DT 193	SRR1968113	34	1
H144720840	1.1.1.124.395.1132.1795	Human	2014-11-18	DT 193	SRR1967138	34	1
H143740720	1.1.1.124.395.1159.1237	Human	2014-09-10	PT U311	SRR1969666	34
H150400540	1.1.1.124.395.1178.1261	Human	2015-01-19	DT 193	SRR1959380	34	1
H151320504	1.1.1.124.395.1178.1278	Human	2015-03-24	DT 193	SRR1966131	34	1
H150460724	1.1.1.124.395.1178.1562	Human	2015-01-22	DT 193	SRR1966112	34	1
H142940534	1.1.1.124.395.1178.1637	Human	2014-07-16	DT 193	SRR3048914	34	1
H143280610	1.1.1.124.395.1187.1271	Human	2014-08-08	DT 193	SRR1966066	34	1
H141420402	1.1.1.124.395.1187.1299	Human	2014-04-01	DT 193	SRR1970222	34	1
H143340517	1.1.1.124.395.1203.1287	Human	2014-08-13	DT 193	SRR1967577	34	1
H143560443	1.1.1.124.395.124.124	Human	2014-08-28	PT U311	SRR1968126	34
H143600540	1.1.1.124.395.124.124	Human	2014-09-01	PT U311	SRR1958601	34
H143600541	1.1.1.124.395.124.124	Human	2014-09-01	PT U311	SRR1958201	34
H144140627	1.1.1.124.395.124.124	Human	2014-10-08	PT U311	SRR1958304	34
H144220674	1.1.1.124.395.124.124	Human	2014-10-14	PT U311	SRR1958174	34
H144300576	1.1.1.124.395.124.124	Human	2014-10-20	PT U311	SRR1965878	34
H144300578	1.1.1.124.395.124.124	Human	2014-10-20	PT U311	SRR1967258	34
H144300579	1.1.1.124.395.124.124	Human	2014-10-20	PT U311	SRR3049605	34
H144340719	1.1.1.124.395.124.124	Human	2014-10-22	PT U311	SRR1960310	34
H144580651	1.1.1.124.395.124.124	Human	2014-11-07	PT U311	SRR1958552	34
H143700633	1.1.1.124.395.124.1768	Human	2014-09-08	PT U311	SRR1957785	34
H143920800	1.1.1.124.395.124.877	Human	2014-09-23	PT U311	SRR1958024	34
H142260381	1.1.1.124.395.1270.2760	Human	2014-05-29	DT 193	SRR1968330	34	1
H142260381	1.1.1.124.395.1270.2760	Human	2014-05-29	DT 193	SRR3285426	34	1
H150300552	1.1.1.124.395.1612.1731	Human	2015-01-12	PT U311	SRR1969432	34
H151440507	1.1.1.124.395.1625.1746	Human	2015-04-01	DT 193	SRR3286591	34	1
H150260329	1.1.1.124.395.1671.1799	RAW POULTRY	2015-01-08	DT 193	SRR1959505	34	1
H142180412	1.1.1.124.395.1671.1827	Human	2014-05-23	DT 193	SRR1968149	34	1
H142380315	1.1.1.124.395.1671.1827	Human	2014-06-06	DT 193	SRR3049935	34	1
H151920509	1.1.1.124.395.1752.1896	Human	2015-05-05	PT U311	SRR3286704	34
H152060596	1.1.1.124.395.1778.1933	Human	2015-05-14	DT 193	SRR3286727	34	1
H152460484	1.1.1.124.395.1846.2016	Human	2015-06-11	DT 193	SRR3285461	34	1
H153520457	1.1.1.124.395.2050.2302	Human	2015-08-25	DT 193	SRR3285366	34	1
H150900571	1.1.1.124.395.395.1520	Human	2015-02-23	DT 193	SRR1969596	34	1
H152620495	1.1.1.124.395.395.2052	Human	2015-06-23	DT 193	SRR3286925	34	1
H151060483	1.1.1.124.395.395.396	Human	2015-03-05	DT 193	SRR1968670	34	1
H151220467	1.1.1.124.395.395.396	Human	2015-03-17	DT 193	SRR1966883	34	1
H151220468	1.1.1.124.395.395.396	Human	2015-03-17	DT 193	SRR1966044	34	1
H151300474	1.1.1.124.395.395.396	Human	2015-03-23	DT 193	SRR3049890	34	1
H151320496	1.1.1.124.395.395.396	Human	2015-03-24	DT 193	SRR1966185	34	1
H151640374	1.1.1.124.395.395.396	Human	2015-04-15	DT 193	SRR3286664	34	1
H151220470	1.1.1.124.395.395.800	Human	2015-03-17	DT 193	SRR1970314	34	1
H143700618	1.1.1.124.395.397.1270	Human	2014-09-08	DT 193	SRR1957779	34	1
H143120433	1.1.1.124.395.397.1610	Human	2014-07-29	DT 193	SRR1969071	34	1
H142880242	1.1.1.124.395.397.1706	Human	2014-07-11	DT 193	SRR1965696	34	1
H141980453	1.1.1.124.395.397.1742	SOURCE UNKNOWN	2014-05-09	DT 193	SRR1969202	34	1
H143960363	1.1.1.124.395.397.1786	Human	2014-09-25	DT 193	SRR1958034	34	1
H151720436	1.1.1.124.395.397.1873	Human	2015-04-21	DT 193	SRR3286671	34	1
H143540847	1.1.1.124.395.397.398	Human	2014-08-27	DT 193	SRR1966826	34	1
H143280603	1.1.1.124.395.397.468	Human	2014-08-08	DT 193	SRR1965953	34	1
H144020667	1.1.1.124.395.397.468	Human	2014-09-30	DT 193	SRR1967685	34	1
H143200218	1.1.1.124.395.397.571	Human	2014-08-04	DT 193	SRR1966516	34	1
H142120283	1.1.1.124.395.397.598	Human	2014-05-20	DT 193	SRR1967841	34	1
H143680695	1.1.1.124.395.397.704	Human	2014-09-05	DT 193	SRR1958399	34	1
H143680695	1.1.1.124.395.397.704	Human	2014-09-05	DT 193	SRR3049120	34	1
H144800782	1.1.1.124.395.397.762	Human	2014-11-24	PT U311	SRR1969476	34
H143900570	1.1.1.124.395.397.815	Human	2014-09-22	DT 193	SRR1963523	34	1
H150940623	1.1.1.124.395.397.815	Human	2015-02-25	DT 193	SRR1968091	34	1
H142680477	1.1.1.124.395.397.836	Human	2014-06-27	PT U311	SRR1969479	34
H142720293	1.1.1.124.395.397.836	Human	2014-07-01	PT U311	SRR1968087	34
H143400481	1.1.1.124.395.418.1204	Human	2014-08-18	DT 193	SRR1967173	34	1
H142420764	1.1.1.124.395.418.421	Human	2014-06-10	DT 193	SRR3049472	34	1
H142840488	1.1.1.124.395.418.421	Human	2014-07-09	DT 193	SRR1966941	34	1
H143140492	1.1.1.124.395.418.421	Human	2014-07-30	DT 193	SRR1966331	34	1
H143140492	1.1.1.124.395.418.421	Human	2014-07-30	DT 193	SRR1968825	34	1
H150220513	1.1.1.124.395.426.632	Human	2015-01-06	DT 193	SRR1963356	34	1
H143220698	1.1.1.124.395.426.823	Human	2014-08-05	DT 193	SRR1965965	34	1
H143340495	1.1.1.124.395.442.1074	Human	2014-08-13	DT 193	SRR1958233	34	1
H141600088	1.1.1.124.395.442.1416	Human	2014-04-14	DT 193	SRR1965672	34	1
H142640381	1.1.1.124.395.442.1435	Human	2014-06-25	DT 193	SRR1968528	34	1
H142640382	1.1.1.124.395.442.1435	Human	2014-06-25	DT 193	SRR1967912	34	1
H143540870	1.1.1.124.395.442.1564	Human	2014-08-27	DT 193	SRR1968398	34	1
H143420605	1.1.1.124.395.442.447	Human	2014-08-19	DT 193	SRR1965582	34	1
H142900476	1.1.1.124.395.442.477	Human	2014-07-14	DT 193	SRR1966576	34	1
H150720604	1.1.1.124.395.477.483	Human	2015-02-10	DT 193	SRR1969208	34	1
H150280548	1.1.1.124.395.485.1124	Human	2015-01-09	DT 193	SRR1960127	34	1
H150300545	1.1.1.124.395.485.1124	Human	2015-01-12	DT 193	SRR1966887	34	1
H145180719	1.1.1.124.395.485.1324	Human	2014-12-19	DT 193	SRR1965328	34	1
H142780376	1.1.1.124.395.485.1502	Human	2014-07-04	DT 193	SRR1969606	34	1
H143620793	1.1.1.124.395.485.1591	Human	2014-09-02	DT 193	SRR1969126	34	1
H153840513	1.1.1.124.395.485.1591	Human	2015-09-16	DT 193	SRR3285458	34	1
H151820523	1.1.1.124.395.485.1876	Human	2015-04-28	DT 193	SRR3322411	34	1
H152240468	1.1.1.124.395.485.1966	Human	2015-05-27	DT 193	SRR3322420	34	1
H152260543	1.1.1.124.395.485.1977	Human	2015-05-28	DT 193	SRR3286729	34	1
H153140404	1.1.1.124.395.485.2178	Human	2015-07-29	DT 193	SRR3285421	34	1
H143320465	1.1.1.124.395.485.491	Human	2014-08-12	DT 193	SRR3049201	34	1
H145180717	1.1.1.124.395.485.502	Human	2014-12-19	DT 193	SRR1966795	34	1
H150920652	1.1.1.124.395.485.626	Human	2015-02-24	DT 193	SRR1967873	34	1
H143340519	1.1.1.124.395.485.746	Human	2014-08-13	DT 193	SRR1967679	34	1
H151680561	1.1.1.124.395.485.829	Human	2015-04-17	DT 193	SRR3286696	34	1
H142960521	1.1.1.124.395.485.834	Human	2014-07-17	DT 193	SRR1968909	34	1
H151300479	1.1.1.124.395.485.954	Human	2015-03-23	DT 193	SRR1967561	34	1
H154280562	1.1.1.124.395.489.2530	Human	2015-10-16	PT U311	SRR3285348	34
H144340706	1.1.1.124.395.489.496	Human	2014-10-22	PT U311	SRR1966137	34
H144620685	1.1.1.124.395.502.1194	Human	2014-11-11	DT 193	SRR1969910	34	1
H145100680	1.1.1.124.395.502.1322	Human	2014-12-15	DT 193	SRR1963542	34	1
H144720785	1.1.1.124.395.502.1593	Human	2014-11-18	DT 193	SRR1960321	34	1
H145080408	1.1.1.124.395.502.1633	Human	2014-12-12	DT 193	SRR1959473	34	1
H144360257	1.1.1.124.395.502.509	Human	2014-10-23	DT 193	SRR1958639	34	1
H144400569	1.1.1.124.395.502.509	Human	2014-10-27	DT 193	SRR1965199	34	1
H144400601	1.1.1.124.395.502.509	Human	2014-10-27	DT 193	SRR1959385	34	1
H144420908	1.1.1.124.395.502.509	Human	2014-10-28	DT 193	SRR1965768	34	1
H144420913	1.1.1.124.395.502.509	Human	2014-10-28	DT 193	SRR1966700	34	1
H144420915	1.1.1.124.395.502.509	Human	2014-10-28	DT 193	SRR1965659	34	1
H144440744	1.1.1.124.395.502.509	Human	2014-10-29	DT 193	SRR1958625	34	1
H144440750	1.1.1.124.395.502.509	Human	2014-10-29	DT 193	SRR1969217	34	1
H144520687	1.1.1.124.395.502.509	Human	2014-11-04	DT 193	SRR1969456	34	1
H144520723	1.1.1.124.395.502.509	Human	2014-11-04	DT 193	SRR1965393	34	1
H144520725	1.1.1.124.395.502.509	Human	2014-11-04	DT 193	SRR1966847	34	1
H144540644	1.1.1.124.395.502.509	Human	2014-11-05	DT 193	SRR1966366	34	1
H144540658	1.1.1.124.395.502.509	Human	2014-11-05	DT 193	SRR1968376	34	1
H144640578	1.1.1.124.395.502.509	Human	2014-11-12	DT 193	SRR1966189	34	1
H144640579	1.1.1.124.395.502.509	Human	2014-11-12	DT 193	SRR1965469	34	1
H143540881	1.1.1.124.395.502.896	Human	2014-08-27	DT 193	SRR1965832	34	1
H144400598	1.1.1.124.395.527.1814	Human	2014-10-27	DT 193	SRR1963406	34	1
H151160603	1.1.1.124.395.527.535	Human	2015-03-12	DT 193	SRR1967718	34	1
H142980302	1.1.1.124.395.547.1005	Human	2014-07-18	DT 193	SRR1967488	34	1
H143020408	1.1.1.124.395.547.1005	Human	2014-07-22	DT 193	SRR3048518	34	1
H151280509	1.1.1.124.395.547.557	Human	2015-03-20	DT 193	SRR3049975	34	1
H150620591	1.1.1.124.395.562.572	Human	2015-02-03	DT 193	SRR1970022	34	1
H143140486	1.1.1.124.395.567.580	Human	2014-07-30	DT 193	SRR1969518	34	1
H143260616	1.1.1.124.395.581.596	Human	2014-08-07	DT 193	SRR1965099	34	1
H154460357	1.1.1.124.395.638.2591	Human	2015-10-29	DT 193	SRR3285400	34	1
H150900563	1.1.1.124.395.638.663	Human	2015-02-23	DT 193	SRR1966963	34	1
H151540883	1.1.1.124.395.644.669	Human	2015-04-08	DT 193	SRR3286627	34	1
H143180355	1.1.1.124.395.647.672	Human	2014-08-01	DT 193	SRR1969888	34	1
H143180357	1.1.1.124.395.647.672	Human	2014-08-01	DT 193	SRR1958247	34	1
H143180357	1.1.1.124.395.647.672	Human	2014-08-01	DT 193	SRR1969164	34	1
H142380316	1.1.1.124.395.683.708	Human	2014-06-06	DT 193	SRR3048539	34	1
H142540301	1.1.1.124.395.683.708	Human	2014-06-18	DT 193	SRR1969506	34	1
H142820426	1.1.1.124.395.683.708	Human	2014-07-08	DT 193	SRR1969350	34	1
H150440674	1.1.1.124.395.689.807	Human	2015-01-21	DT 193	SRR1969858	34	1
H150440673	1.1.1.124.395.689.913	Human	2015-01-21	DT 193	SRR1968234	34	1
H144480567	1.1.1.124.395.718.1201	Human	2014-10-31	DT 193	SRR1958532	34	1
H144280521	1.1.1.124.395.718.745	Human	2014-10-17	DT 193	SRR1967423	34	1
H143520413	1.1.1.124.395.737.765	Human	2014-08-26	DT 193	SRR1957881	34	1
H150120645	1.1.1.124.395.744.772	Human	2014-12-30	DT 193	SRR1963496	34	1
H143640556	1.1.1.124.395.761.1452	Human	2014-09-03	DT 193	SRR1968416	34	1
H144120507	1.1.1.124.395.774.804	Human	2014-10-07	DT 193	SRR1969452	34	1
H141760556	1.1.1.124.395.814.847	Human	2014-04-24	DT 193	SRR1968317	34	1
H145220852	1.1.1.124.395.855.895	Human	2014-12-23	DT 193	SRR1963287	34	1
H144040617	1.1.1.124.395.886.1503	Human	2014-10-01	DT 193	SRR3048873	34	1
H142940551	1.1.1.124.395.930.976	Human	2014-07-16	DT 193	SRR1965358	34	1
H143660470	1.1.1.124.395.968.1017	Human	2014-09-04	DT 193	SRR1959296	34	1
H143220678	1.1.1.124.395.974.1026	Human	2014-08-05	DT 193	SRR1969177	34	1
H145180715	1.1.1.124.400.400.401	Human	2014-12-19	PT U311	SRR1966304	34
H145240540	1.1.1.124.400.400.401	Human	2014-12-24	PT U311	SRR1960355	34
H150240437	1.1.1.124.400.400.401	Human	2015-01-07	PT U311	SRR1960053	34
H150540604	1.1.1.124.400.400.401	Human	2015-01-28	PT U311	SRR1966434	34
H153840508	1.1.1.124.400.400.401	Human	2015-09-16	PT U311	SRR3285405	34
H141580495	1.1.1.124.403.1375.1476	RAW MEAT	2014-04-11	DT 193	SRR1968666	34	1
H141660485	1.1.1.124.403.1375.1476	RAW MEAT	2014-04-17	DT 193	SRR1969121	34	1
H151640411	1.1.1.124.403.1452.1557	Human	2015-04-15	DT 120	SRR3285446	34	0
H143240647	1.1.1.124.403.403.1463	Human	2014-08-06	DT 120	SRR1965461	34	0
H143860658	1.1.1.124.403.403.1463	Human	2014-09-18	DT 120	SRR1965418	34	0
H143140487	1.1.1.124.403.403.404	Human	2014-07-30	DT 120	SRR1965941	34	0
H144800784	1.1.1.124.403.403.404	Human	2014-11-24	DT 120	SRR1965802	34	0
H142040442	1.1.1.124.403.799.832	Human	2014-05-14	DT 120	SRR1966431	34	0
H142360387	1.1.1.124.403.799.832	Human	2014-06-05	DT 120	SRR1969847	34	0
H145120615	1.1.1.124.404.1381.1483	Human	2014-12-16	DT 193	SRR1963079	34	1
H152120540	1.1.1.124.404.1788.1945	Human	2015-05-19	DT 193	SRR3286689	34	1
H143380440	1.1.1.124.404.448.1327	Human	2014-08-15	DT 193	SRR1966734	34	1
H143940637	1.1.1.124.404.448.1327	Human	2014-09-24	DT 193	SRR1958316	34	1
H142820422	1.1.1.124.404.448.1750	Human	2014-07-08	DT 193	SRR1966234	34	1
H142020343	1.1.1.124.404.448.561	Human	2014-05-13	DT 193	SRR1967759	34	1
H142080647	1.1.1.124.404.448.561	Human	2014-05-16	DT 193	SRR1969659	34	1
H142320354	1.1.1.124.404.448.561	Human	2014-06-03	DT 193	SRR3049077	34	1
H142740624	1.1.1.124.404.448.561	Human	2014-07-02	DT 193	SRR1965188	34	1
H143040505	1.1.1.124.404.448.582	Human	2014-07-23	DT 193	SRR3049591	34	1
H142920576	1.1.1.124.405.1150.1228	Human	2014-07-15	DT 193	SRR1969441	34	1
H144160430	1.1.1.124.405.405.406	Human	2014-10-09	DT 193	SRR1957818	34	1
H143560431	1.1.1.124.406.406.408	Human	2014-08-28	DT 193	SRR1970076	34	1
H143640580	1.1.1.124.407.407.409	Human	2014-09-03	DT 193	SRR1965203	34	1
H143640580	1.1.1.124.407.407.409	Human	2014-09-03	DT 193	SRR3048843	34	1
H143640580	1.1.1.124.407.407.409	Human	2014-09-03	DT 193	SRR3284842	34	1
H144620699	1.1.1.124.408.1076.1145	Human	2014-11-11	DT 193	SRR1968504	34	1
H151340523	1.1.1.124.408.1211.1298	Human	2015-03-25	DT 193	SRR1965442	34	1
H144520724	1.1.1.124.408.408.1596	Human	2014-11-04	DT 193	SRR1965996	34	1
H142980300	1.1.1.124.408.408.410	Human	2014-07-18	DT 193	SRR1967386	34	1
H142980300	1.1.1.124.408.408.410	Human	2014-07-18	DT 193	SRR1968598	34	1
H144940560	1.1.1.124.408.408.767	Human	2014-12-03	DT 193	SRR1963098	34	1
H142960508	1.1.1.124.408.408.794	Human	2014-07-17	DT 193	SRR1966211	34	1
H142920585	1.1.1.124.408.408.866	Human	2014-07-15	DT 193	SRR1966413	34	1
H143100447	1.1.1.124.408.574.1175	Human	2014-07-28	DT 193	SRR1969998	34	1
H144540652	1.1.1.124.408.574.1175	Human	2014-11-05	DT 193	SRR1968784	34	1
H143740718	1.1.1.124.408.574.1493	Human	2014-09-10	DT 193	SRR1969540	34	1
H143240644	1.1.1.124.408.574.588	Human	2014-08-06	DT 193	SRR1965343	34	1
H144340718	1.1.1.124.408.574.938	Human	2014-10-22	DT 193	SRR1963473	34	1
H145140592	1.1.1.124.408.690.715	Human	2014-12-17	DT 193	SRR1963353	34	1
H145120616	1.1.1.124.409.409.411	Human	2014-12-16	DT 193	SRR1960385	34	1
H143540869	1.1.1.124.412.412.414	Human	2014-08-27	DT 193	SRR1958545	34	1
H143540869	1.1.1.124.412.412.414	Human	2014-08-27	DT 193	SRR1965597	34	1
H150900564	1.1.1.124.415.415.418	Human	2015-02-23	DT 120	SRR1967554	34	0
H142860397	1.1.1.124.417.417.1148	Human	2014-07-10	DT 193	SRR1958354	34	1
H145060536	1.1.1.124.417.417.420	Human	2014-12-11	DT 193	SRR1960162	34	1
H142320355	1.1.1.124.419.419.422	Human	2014-06-03	DT 193	SRR3049233	34	1
H143660449	1.1.1.124.423.1045.1111	Human	2014-09-04	DT 193	SRR1967114	34	1
H144080430	1.1.1.124.423.1045.1113	Human	2014-10-03	DT 193	SRR1965771	34	1
H144040615	1.1.1.124.423.1045.1159	Human	2014-10-01	DT 193	SRR1968804	34	1
H144540654	1.1.1.124.423.1045.1841	Human	2014-11-05	DT 193	SRR1965421	34	1
H142380313	1.1.1.124.427.427.430	Human	2014-06-06	PT U323	SRR3049268	34
H143300400	1.1.1.124.428.428.431	Human	2014-08-11	DT 193	SRR3048695	34	1
H143120415	1.1.1.124.429.429.432	Human	2014-07-29	DT 193	SRR1970229	34	1
H151400464	1.1.1.124.430.586.601	Human	2015-03-30	DT 193	SRR3049454	34	1
H144160459	1.1.1.124.430.769.799	Human	2014-10-09	DT 120	SRR1967188	34	0
H144840761	1.1.1.124.430.769.799	Human	2014-11-26	DT 120	SRR1969058	34	0
H144920635	1.1.1.124.430.769.799	Human	2014-12-02	DT 120	SRR1960902	34	0
H143740704	1.1.1.124.432.432.435	PIG	2014-09-10	DT 193	SRR1957753	34	1
H143740705	1.1.1.124.432.432.435	PIG	2014-09-10	DT 193	SRR1967290	34	1
H143880724	1.1.1.124.432.432.435	PIG	2014-09-19	DT 193	SRR1963501	34	1
H143880726	1.1.1.124.432.432.435	PIG	2014-09-19	DT 193	SRR1959255	34	1
H143880725	1.1.1.124.432.432.798	PIG	2014-09-19	DT 193	SRR1959251	34	1
H143220688	1.1.1.124.440.1255.1346	Human	2014-08-05	DT 120	SRR1966342	34	0
H151820524	1.1.1.124.440.1736.1879	Human	2015-04-28	DT 120	SRR3285419	34	0
H153740470	1.1.1.124.440.2092.2359	Human	2015-09-09	DT 120	SRR3284744	34	0
H154140372	1.1.1.124.440.2175.2480	Human	2015-10-07	DT 120	SRR3284711	34	0
H154240483	1.1.1.124.440.2205.2526	Human	2015-10-14	DT 120	SRR3284741	34	0
H150240440	1.1.1.124.440.440.1428	Human	2015-01-07	DT 120	SRR1960311	34	0
H143400434	1.1.1.124.441.1702.1833	Human	2014-08-18	PT U323	SRR1966414	34
H144660701	1.1.1.124.441.441.446	Human	2014-11-13	PT U323	SRR1960285	34
H143560444	1.1.1.124.446.446.1012	Human	2014-08-28	PT U323	SRR1967236	34
H143400432	1.1.1.124.446.446.451	Human	2014-08-18	PT U323	SRR1969866	34
H143540879	1.1.1.124.446.446.451	Human	2014-08-27	PT U323	SRR1970307	34
H143660479	1.1.1.124.446.446.451	Human	2014-09-04	PT U323	SRR1958538	34
H143660479	1.1.1.124.446.446.451	Human	2014-09-04	PT U323	SRR1969457	34
H143260629	1.1.1.124.449.449.454	Human	2014-08-07	DT 193	SRR1965388	34	1
H152840417	1.1.1.124.452.1915.2118	Human	2015-07-08	DT 193	SRR3322972	34	1
H141500474	1.1.1.124.452.452.458	Human	2014-04-07	DT 193	SRR1968522	34	1
H150340501	1.1.1.124.457.458.1752	Human	2015-01-14	DT 137	SRR1959467	34
H141960666	1.1.1.124.460.461.467	Human	2014-05-08	PT U323	SRR1968427	34
H143020369	1.1.1.124.460.688.713	Human	2014-07-22	DT 22	SRR1968578	34
H143220707	1.1.1.124.460.688.713	Human	2014-08-05	DT 193	SRR1968695	34	1
H143420603	1.1.1.124.463.464.470	Human	2014-08-19	DT 193	SRR1966359	34	1
H150460715	1.1.1.124.464.1019.1083	Human	2015-01-22	PT U323	SRR1969842	34
H144020720	1.1.1.124.464.1202.1286	Human	2014-09-30	PT U323	SRR1958223	34
H144380585	1.1.1.124.464.1288.1381	Human	2014-10-24	PT U323	SRR1958609	34
H153160280	1.1.1.124.464.1679.2193	Human	2015-07-30	PT U323	SRR3284818	34
H153260506	1.1.1.124.464.1679.2193	Human	2015-08-06	PT U323	SRR3285468	34
H143300402	1.1.1.124.464.465.471	Human	2014-08-11	PT U323	SRR1968378	34
H144520714	1.1.1.124.464.465.471	Human	2014-11-04	PT U323	SRR1968460	34
H143960298	1.1.1.124.464.465.835	Human	2014-09-25	PT U323	SRR1958449	34
H151020623	1.1.1.124.464.600.616	Human	2015-03-03	PT U323	SRR1969498	34
H151040668	1.1.1.124.464.600.616	Human	2015-03-04	DT 137	SRR1967234	34
H144140639	1.1.1.124.464.794.827	Human	2014-10-08	PT U323	SRR1958202	34
H141820410	1.1.1.124.465.466.1765	Human	2014-04-29	DT 193	SRR1968485	34	1
H142320357	1.1.1.124.468.470.476	Human	2014-06-03	DT 193	SRR3049492	34	1
H142340625	1.1.1.124.468.470.476	Human	2014-06-04	DT 193	SRR3048554	34	1
H142440685	1.1.1.124.468.470.476	Human	2014-06-11	DT 193	SRR3049696	34	1
H142500101	1.1.1.124.468.470.476	Human	2014-06-16	DT 193	SRR3049259	34	1
H142800188	1.1.1.124.468.470.476	Human	2014-07-07	DT 193	SRR3048565	34	1
H143080520	1.1.1.124.468.470.476	Human	2014-07-25	DT 193	SRR1965173	34	1
H143760527	1.1.1.124.468.470.476	Human	2014-09-11	DT 193	SRR1969791	34	1
H142680481	1.1.1.124.468.470.999	Human	2014-06-27	DT 193	SRR1966581	34	1
H143720761	1.1.1.124.470.472.1703	Human	2014-09-09	DT 193	SRR1968716	34	1
H144020711	1.1.1.124.470.472.478	Human	2014-09-30	DT 193	SRR3049350	34	1
H143720762	1.1.1.124.470.472.584	Human	2014-09-09	DT 193	SRR1965898	34	1
H141800491	1.1.1.124.470.472.933	Human	2014-04-28	DT 193	SRR1968308	34	1
H150640565	1.1.1.124.473.476.482	Human	2015-02-04	DT 193	SRR1969961	34	1
H143920802	1.1.1.124.475.478.484	Human	2014-09-23	DT 193	SRR1958048	34	1
H143340506	1.1.1.124.477.912.956	Human	2014-08-13	PT U329	SRR1966456	34
H142600660	1.1.1.124.478.481.1382	Human	2014-06-23	DT 193	SRR1967420	34	1
H150220501	1.1.1.124.486.490.497	Human	2015-01-06	DT 120	SRR1960315	34	0
H150240441	1.1.1.124.486.490.497	Human	2015-01-07	DT 120	SRR1960033	34	0
H143260633	1.1.1.124.486.648.673	Human	2014-08-07	DT 120	SRR1970136	34	0
H143940638	1.1.1.124.486.648.673	Human	2014-09-24	DT 120	SRR1958331	34	0
H143280607	1.1.1.124.487.1449.1554	Human	2014-08-08	DT 193	SRR1969766	34	1
H143940609	1.1.1.124.487.491.498	Human	2014-09-24	DT 193	SRR1958116	34	1
H144340714	1.1.1.124.487.491.498	Human	2014-10-22	DT 193	SRR1959223	34	1
H144620722	1.1.1.124.487.491.498	Human	2014-11-11	DT 193	SRR1966429	34	1
H143220671	1.1.1.124.487.491.640	Human	2014-08-05	DT 193	SRR1967312	34	1
H143240626	1.1.1.124.487.491.640	Human	2014-08-06	DT 193	SRR1967096	34	1
H143280605	1.1.1.124.487.491.640	Human	2014-08-08	DT 193	SRR1965944	34	1
H143560436	1.1.1.124.487.491.640	Human	2014-08-28	DT 193	SRR1968981	34	1
H142640394	1.1.1.124.487.491.873	Human	2014-06-25	DT 193	SRR1968735	34	1
H143000297	1.1.1.124.487.491.950	Human	2014-07-21	DT 193	SRR3048800	34	1
H142260451	1.1.1.124.490.494.501	Human	2014-05-29	DT 193	SRR3049140	34	1
H141560271	1.1.1.124.494.498.505	Human	2014-04-10	DT 193	SRR1965093	34	1
H151080433	1.1.1.124.494.498.573	Human	2015-03-06	DT 193	SRR1965147	34	1
H151380459	1.1.1.124.494.498.573	Human	2015-03-27	DT 193	SRR3048923	34	1
H150720596	1.1.1.124.495.1358.1456	Human	2015-02-10	DT 193	SRR1970116	34	1
H144600638	1.1.1.124.495.1358.1499	Human	2014-11-10	DT 193	SRR1965977	34	1
H143940639	1.1.1.124.495.500.507	Human	2014-09-24	DT 193	SRR1958075	34	1
H143980710	1.1.1.124.495.500.507	Human	2014-09-26	DT 193	SRR1958346	34	1
H144440743	1.1.1.124.495.500.519	Human	2014-10-29	DT 193	SRR1970010	34	1
H150880563	1.1.1.124.495.500.849	RAW SAUSAGE	2015-02-20	DT 193	SRR1968525	34	1
H144680550	1.1.1.124.495.500.975	Human	2014-11-14	DT 193	SRR1965129	34	1
H150660591	1.1.1.124.495.568.581	Human	2015-02-05	DT 193	SRR1967940	34	1
H143720768	1.1.1.124.495.623.644	Human	2014-09-09	DT 193	SRR1969486	34	1
H143720769	1.1.1.124.495.623.644	Human	2014-09-09	DT 193	SRR1967499	34	1
H144340711	1.1.1.124.495.695.720	Human	2014-10-22	DT 193	SRR1960180	34	1
H144240609	1.1.1.124.495.695.752	Human	2014-10-15	DT 193	SRR1965899	34	1
H144320757	1.1.1.124.495.695.752	Human	2014-10-21	DT 193	SRR1968201	34	1
H144440765	1.1.1.124.495.695.752	Human	2014-10-29	DT 193	SRR1958100	34	1
H144620719	1.1.1.124.495.695.752	Human	2014-11-11	DT 193	SRR1966170	34	1
H145220846	1.1.1.124.495.695.752	Human	2014-12-23	DT 193	SRR1961873	34	1
H143380360	1.1.1.124.495.695.951	Human	2014-08-15	DT 193	SRR1968071	34	1
H144740719	1.1.1.124.499.506.513	Human	2014-11-19	DT 193	SRR1963091	34	1
H151420588	1.1.1.124.500.507.514	Human	2015-03-31	DT 193	SRR3049971	34	1
H142940532	1.1.1.124.522.529.537	Human	2014-07-16	DT 193	SRR3049813	34	1
H151700443	1.1.1.124.523.530.1861	Human	2015-04-20	DT 120	SRR3286597	34	0
H152060607	1.1.1.124.523.530.1861	Human	2015-05-14	DT 120	SRR3286709	34	0
H152320501	1.1.1.124.523.530.1861	Human	2015-06-02	DT 120	SRR3286875	34	0
H152320546	1.1.1.124.523.530.1861	Human	2015-06-02	DT 120	SRR3322591	34	0
H152340712	1.1.1.124.523.530.1861	Human	2015-06-03	DT 120	SRR3286905	34	0
H152440529	1.1.1.124.523.530.1861	Human	2015-06-10	DT 120	SRR3321731	34	0
H154120570	1.1.1.124.523.530.2500	Human	2015-10-06	DT 120	SRR3285282	34	0
H143680693	1.1.1.124.523.530.538	Human	2014-09-05	DT 120	SRR1957803	34	0
H143680693	1.1.1.124.523.530.538	Human	2014-09-05	DT 120	SRR1957990	34	0
H150320705	1.1.1.124.523.530.538	Human	2015-01-13	DT 120	SRR1963369	34	0
H144840763	1.1.1.124.524.531.539	Human	2014-11-26	DT 193	SRR1968936	34	1
H144800748	1.1.1.124.524.531.986	Human	2014-11-24	DT 193	SRR1967311	34	1
H144840762	1.1.1.124.524.531.986	Human	2014-11-26	DT 193	SRR1966098	34	1
H142760499	1.1.1.124.526.533.1797	Human	2014-07-03	DT 193	SRR1968253	34	1
H144980717	1.1.1.124.526.533.542	Human	2014-12-05	DT 193	SRR1969136	34	1
H143020368	1.1.1.124.526.533.901	Human	2014-07-22	DT 193	SRR1967249	34	1
H143040504	1.1.1.124.526.533.901	Human	2014-07-23	DT 193	SRR3049016	34	1
H150520684	1.1.1.124.529.536.1848	Human	2015-01-27	PT U311	SRR1967382	34
H144840760	1.1.1.124.529.536.545	Human	2014-11-26	PT U311	SRR1968207	34
H144840764	1.1.1.124.529.536.545	Human	2014-11-26	PT U311	SRR1969297	34
H145040715	1.1.1.124.529.536.545	Human	2014-12-10	PT U311	SRR1968020	34
H145140595	1.1.1.124.529.536.545	Human	2014-12-17	PT U311	SRR1967689	34
H145140599	1.1.1.124.529.536.545	Human	2014-12-17	PT U311	SRR1963465	34
H144820733	1.1.1.124.529.536.646	Human	2014-11-25	PT U311	SRR1959460	34
H144920410	1.1.1.124.529.536.646	Human	2014-12-02	PT U311	SRR1959233	34
H144920411	1.1.1.124.529.536.646	Human	2014-12-02	PT U311	SRR1963478	34
H144920412	1.1.1.124.529.536.646	Human	2014-12-02	PT U311	SRR1959497	34
H144920413	1.1.1.124.529.536.646	Human	2014-12-02	PT U311	SRR1969799	34
H144940487	1.1.1.124.529.536.646	Human	2014-12-03	PT U311	SRR1965720	34
H143920801	1.1.1.124.530.537.546	Human	2014-09-23	PT U311	SRR1958221	34
H144320772	1.1.1.124.533.542.551	Human	2014-10-21	PT U323	SRR1969508	34
H144320773	1.1.1.124.533.542.551	Human	2014-10-21	PT U323	SRR1966187	34
H144380586	1.1.1.124.533.542.551	Human	2014-10-24	PT U323	SRR1958483	34
H142820427	1.1.1.124.554.566.579	Human	2014-07-08	DT 120	SRR3049754	34	0
H142020419	1.1.1.124.560.572.586	Human	2014-05-13	DT 193	SRR1966513	34	1
H143540874	1.1.1.124.570.585.600	Human	2014-08-27	DT 193	SRR1966840	34	1
H144880871	1.1.1.124.572.587.1112	Human	2014-11-28	DT 193	SRR1963085	34	1
H152180628	1.1.1.124.572.587.1960	Human	2015-05-22	DT 193	SRR3286714	34	1
H144240613	1.1.1.124.572.587.602	Human	2014-10-15	DT 193	SRR1969770	34	1
H150540596	1.1.1.124.574.589.904	Human	2015-01-28	DT 120	SRR1969381	34	0
H142160295	1.1.1.124.575.590.605	Human	2014-05-22	DT 120	SRR1965971	34	0
H142180413	1.1.1.124.581.598.1160	Human	2014-05-23	DT 193	SRR1968380	34	1
H142740622	1.1.1.124.581.598.1275	Human	2014-07-02	DT 193	SRR1969703	34	1
H141940699	1.1.1.124.581.598.614	Human	2014-05-07	DT 193	SRR1968379	34	1
H151180245	1.1.1.124.582.1252.1343	Human	2015-03-13	DT 193	SRR1969531	34	1
H151700453	1.1.1.124.582.1252.1863	Human	2015-04-20	DT 193	SRR3286570	34	1
H151720657	1.1.1.124.582.1252.1863	Human	2015-04-21	DT 193	SRR3286640	34	1
H143220691	1.1.1.124.582.599.615	Human	2014-08-05	DT 193	SRR1969207	34	1
H142820418	1.1.1.124.582.599.661	Human	2014-07-08	DT 193	SRR1965718	34	1
H142380312	1.1.1.124.584.602.1847	Human	2014-06-06	PT U311	SRR3049115	34
H143480449	1.1.1.124.584.602.618	Human	2014-08-22	PT U311	SRR1965472	34
H143580538	1.1.1.124.584.602.618	Human	2014-08-29	PT U311	SRR1957831	34
H142040424	1.1.1.124.586.604.621	Human	2014-05-14	DT 104	SRR1966739	34
H142040436	1.1.1.124.586.604.621	Human	2014-05-14	DT 104	SRR1965297	34
H151100491	1.1.1.124.587.1039.1105	Human	2015-03-09	DT 193	SRR1966079	34	1
H151120568	1.1.1.124.587.1039.1105	Human	2015-03-10	DT 193	SRR3049536	34	1
H151820500	1.1.1.124.587.1039.1105	Human	2015-04-28	DT 193	SRR3286637	34	1
H152720664	1.1.1.124.587.607.2066	Human	2015-06-30	DT 193	SRR3286901	34	1
H142720298	1.1.1.124.594.616.634	Human	2014-07-01	DT 193	SRR1968823	34	1
H142720299	1.1.1.124.594.616.634	Human	2014-07-01	DT 193	SRR1966731	34	1
H144640580	1.1.1.124.596.619.637	Human	2014-11-12	DT 120	SRR1963225	34	0
H141540529	1.1.1.124.596.743.771	Human	2014-04-09	DT 120	SRR1966181	34	0
H141860462	1.1.1.124.599.1225.1725	Human	2014-05-01	DT 120	SRR1967318	34	0
H143740708	1.1.1.124.599.622.1332	Human	2014-09-10	DT 120	SRR1958570	34	0
H143600534	1.1.1.124.599.622.641	Human	2014-09-01	DT 120	SRR1967810	34	0
H144680549	1.1.1.124.602.643.1975	Human	2014-11-14	DT 120	SRR3286904	34	0
H144640585	1.1.1.124.602.643.668	Human	2014-11-12	DT 120	SRR1965928	34	0
H144560591	1.1.1.124.603.1035.1101	Human	2014-11-06	PT U329	SRR1969244	34
H144420918	1.1.1.124.603.1035.1634	Human	2014-10-28	PT U329	SRR1965153	34
H143880703	1.1.1.124.603.1256.1775	Human	2014-09-19	DT 193	SRR1969450	34	1
H152300647	1.1.1.124.603.1823.1983	Human	2015-06-01	PT U329	SRR3286776	34
H152300650	1.1.1.124.603.1823.1983	Human	2015-06-01	PT U329	SRR3286815	34
H152320528	1.1.1.124.603.1823.1983	Human	2015-06-02	PT U329	SRR3286895	34
H152320547	1.1.1.124.603.1823.1983	Human	2015-06-02	PT U329	SRR3286913	34
H152360403	1.1.1.124.603.1823.1983	Human	2015-06-04	PT U329	SRR3286892	34
H152400637	1.1.1.124.603.1823.1983	Human	2015-06-08	PT U329	SRR3286837	34
H152400637	1.1.1.124.603.1823.1983	Human	2015-06-08	PT U329	SRR3286903	34
H152420820	1.1.1.124.603.1823.1983	Human	2015-06-09	PT U329	SRR3285425	34
H152460491	1.1.1.124.603.1823.1983	Human	2015-06-11	PT U329	SRR3286851	34
H152540598	1.1.1.124.603.1823.1983	Human	2015-06-17	PT U329	SRR3285080	34
H153040541	1.1.1.124.603.1823.1983	Human	2015-07-22	PT U329	SRR3285471	34
H152700576	1.1.1.124.603.1823.2061	Human	2015-06-29	PT U329	SRR3285456	34
H145120619	1.1.1.124.603.626.648	Human	2014-12-16	PT U329	SRR1961508	34
H144660698	1.1.1.124.603.853.891	Human	2014-11-13	DT 193	SRR1963444	34	1
H143420590	1.1.1.124.603.923.969	Human	2014-08-19	DT 193	SRR1968187	34	1
H144720847	1.1.1.124.609.632.656	Human	2014-11-18	DT 193	SRR1966998	34	1
H143000285	1.1.1.124.61.61.61	Human	2014-07-21	DT 193	SRR3049833	34	1
H144200661	1.1.1.124.628.654.1002	Human	2014-10-13	DT 193	SRR1958053	34	1
H144300569	1.1.1.124.628.654.1240	Human	2014-10-20	DT 193	SRR3049202	34	1
H143940533	1.1.1.124.628.654.679	Human	2014-09-24	DT 193	SRR1958285	34	1
H142660316	1.1.1.124.628.654.946	Human	2014-06-26	DT 193	SRR3048847	34	1
H144080431	1.1.1.124.628.654.981	Human	2014-10-03	DT 193	SRR1969414	34	1
H145180720	1.1.1.124.634.662.687	Human	2014-12-19	PT U323	SRR1968387	34
H144780673	1.1.1.124.637.665.690	Human	2014-11-21	DT 120	SRR1968944	34	0
H144880873	1.1.1.124.637.665.690	Human	2014-11-28	DT 120	SRR1959221	34	0
H144840757	1.1.1.124.637.665.985	Human	2014-11-26	DT 120	SRR1969008	34	0
H142600661	1.1.1.124.664.694.719	Human	2014-06-23	DT 193	SRR1969149	34	1
H144040613	1.1.1.124.667.697.722	Human	2014-10-01	DT 193	SRR1966196	34	1
H150740519	1.1.1.124.669.699.724	Human	2015-02-11	PT U323	SRR1968916	34
H151280513	1.1.1.124.669.699.724	Human	2015-03-20	PT U323	SRR3049297	34
H143220692	1.1.1.124.672.702.1613	Human	2014-08-05	DT 104	SRR1969299	34
H143340502	1.1.1.124.672.702.727	Human	2014-08-13	DT 104	SRR1965816	34
H150600548	1.1.1.124.674.704.729	Human	2015-02-02	DT 104	SRR1967348	34
H150260324	1.1.1.124.674.704.965	Human	2015-01-08	PT U323	SRR1960131	34
H141820386	1.1.1.124.676.1565.1680	Human	2014-04-29	DT 193	SRR1965854	34	1
H143540883	1.1.1.124.676.706.731	Human	2014-08-27	DT 193	SRR1968458	34	1
H150560629	1.1.1.124.680.710.735	Human	2015-01-29	DT 193	SRR1966531	34	1
H151020588	1.1.1.124.681.711.736	Human	2015-03-03	DT 193	SRR1970282	34	1
H142100257	1.1.1.124.686.716.743	Human	2014-05-19	DT 193	SRR1970287	34	1
H142940557	1.1.1.124.687.717.744	Human	2014-07-16	PT U311	SRR3049417	34
H142940554	1.1.1.124.687.717.851	Human	2014-07-16	PT U311	SRR3048543	34
H142940555	1.1.1.124.687.717.851	Human	2014-07-16	PT U311	SRR3049138	34
H142940556	1.1.1.124.687.717.851	Human	2014-07-16	PT U311	SRR3049132	34
H142940559	1.1.1.124.687.717.851	Human	2014-07-16	PT U311	SRR3049500	34
H143060181	1.1.1.124.687.717.851	Human	2014-07-24	PT U311	SRR1969000	34
H143060271	1.1.1.124.687.717.851	Human	2014-07-24	PT U311	SRR1969014	34
H143720766	1.1.1.124.692.722.749	Human	2014-09-09	DT 193	SRR1966993	34	1
H143740724	1.1.1.124.692.722.749	Human	2014-09-10	DT 193	SRR1966517	34	1
H141780732	1.1.1.124.701.731.758	RAW MEAT	2014-04-25	DT 21	SRR1966564	34
H141840464	1.1.1.124.701.731.758	RAW MEAT	2014-04-30	DT 21	SRR1968954	34
H143420595	1.1.1.124.702.732.759	Human	2014-08-19	DT 193	SRR1967281	34	1
H141660481	1.1.1.124.703.733.760	PORK	2014-04-17	DT 193	SRR1967813	34	1
H141760554	1.1.1.124.703.733.760	Human	2014-04-24	DT 193	SRR1968894	34	1
H142160292	1.1.1.124.703.733.760	RAW MEAT	2014-05-22	DT 193	SRR1967276	34	1
H142420822	1.1.1.124.703.733.760	Human	2014-06-10	DT 193	SRR3049197	34	1
H143940629	1.1.1.124.703.733.982	Human	2014-09-24	DT 193	SRR1958596	34	1
H142580387	1.1.1.124.704.735.763	Human	2014-06-20	DT 120	SRR1968635	34	0
H144920634	1.1.1.124.711.742.770	Human	2014-12-02	DT 193	SRR1959234	34	1
H141620533	1.1.1.124.725.756.784	Human	2014-04-15	DT 120	SRR1965137	34	0
H141741091	1.1.1.124.725.756.784	Human	2014-04-23	DT 120	SRR1966667	34	0
H143780536	1.1.1.124.727.758.787	Human	2014-09-12	DT 193	SRR1958084	34	1
H143900512	1.1.1.124.727.758.787	Human	2014-09-22	DT 193	SRR1963341	34	1
H150140577	1.1.1.124.729.760.1595	Human	2014-12-31	DT 193	SRR1960327	34	1
H142340627	1.1.1.124.729.760.789	Human	2014-06-04	DT 193	SRR3048936	34	1
H142380320	1.1.1.124.729.760.789	Human	2014-06-06	DT 193	SRR3049419	34	1
H144040622	1.1.1.124.729.760.789	Human	2014-10-01	DT 193	SRR1965178	34	1
H145120612	1.1.1.124.735.767.797	Human	2014-12-16	DT 193	SRR1959727	34	1
H150640534	1.1.1.124.747.781.812	Human	2015-02-04	DT 193	SRR1968940	34	1
H150840622	1.1.1.124.779.817.850	Human	2015-02-18	DT 193	SRR1966877	34	1
H132260959	1.1.1.124.781.1067.1135	Human	2013-05-30	DT 120	SRR1960058	34	0
H124521014	1.1.1.124.781.1067.1510	CHICKEN	2012-11-06	DT 120	SRR1962284	34	0
H124521012	1.1.1.124.781.1067.1518	CHICKEN	2012-11-06	DT 120	SRR1959239	34	0
H124521018	1.1.1.124.781.819.852	POULTRY	2012-11-06	DT 120	SRR1959495	34	0
H144680508	1.1.1.124.784.822.1491	Human	2014-11-14	DT 193	SRR1967720	34	1
H143520409	1.1.1.124.784.822.856	Human	2014-08-26	DT 193	SRR1958557	34	1
H141620526	1.1.1.124.787.825.859	Human	2014-04-15	DT 193	SRR3049520	34	1
H144600660	1.1.1.124.790.828.862	Human	2014-11-10	DT 193	SRR1970183	34	1
H141920582	1.1.1.124.795.833.868	Human	2014-05-06	DT 193	SRR1967524	34	1
H150960623	1.1.1.124.800.838.874	Human	2015-02-26	DT 193	SRR1968964	34	1
H151100485	1.1.1.124.810.1653.1776	Human	2015-03-09	DT 190	SRR1965497	34
H142060415	1.1.1.124.810.851.889	Human	2014-05-15	DT 193	SRR1966299	34	1
H150120641	1.1.1.124.811.852.890	Human	2014-12-30	DT 193	SRR1963537	34	1
H142280446	1.1.1.124.813.854.893	Human	2014-05-30	DT 193	SRR3049246	34	1
H141880254	1.1.1.124.816.857.897	UNKNOWN SOURCE (NON HUMAN)	2014-05-02	DT 120	SRR1968669	34	0
H132260914	1.1.1.124.821.864.906	CHICKEN	2013-05-30	DT 120	SRR1963298	34	0
H144640576	1.1.1.124.833.876.919	Human	2014-11-12	DT 193	SRR1965820	34	1
H141741092	1.1.1.124.835.878.921	Human	2014-04-23	PT U323	SRR1968532	34
H142240396	1.1.1.124.836.1587.1702	Human	2014-05-28	DT 193	SRR3049084	34	1
H143940635	1.1.1.124.836.879.922	Human	2014-09-24	DT 193	SRR1958071	34	1
H142020418	1.1.1.124.838.881.924	Human	2014-05-13	DT 193	SRR1966666	34	1
H151280512	1.1.1.124.840.883.926	Human	2015-03-20	DT 193	SRR3049101	34	1
H142160283	1.1.1.124.846.889.932	Human	2014-05-22	DT 120	SRR1966328	34	0
H142360389	1.1.1.124.846.889.932	Human	2014-06-05	DT 120	SRR1966276	34	0
H150920681	1.1.1.124.850.893.936	Human	2015-02-24	DT 193	SRR1966157	34	1
H143300401	1.1.1.124.854.897.1222	Human	2014-08-11	DT 193	SRR3049584	34	1
H143320448	1.1.1.124.854.897.1222	Human	2014-08-12	DT 193	SRR1967112	34	1
H145040728	1.1.1.124.854.897.940	Human	2014-12-10	DT 193	SRR1967566	34	1
H150460720	1.1.1.124.860.903.947	Human	2015-01-22	DT 193	SRR1966454	34	1
H143760581	1.1.1.124.865.908.952	Human	2014-09-11	DT 193	SRR1970246	34	1
H150440669	1.1.1.124.926.975.1027	Human	2015-01-21	DT 193	SRR1968612	34	1
H150320715	1.1.1.124.926.975.1548	Human	2015-01-13	DT 193	SRR1960689	34	1
H141500476	1.1.1.124.929.978.1033	Human	2014-04-07	DT 193	SRR3049541	34	1
H142320339	1.1.1.124.934.983.1038	Human	2014-06-03	DT 120	SRR3049032	34	0
H150540602	1.1.1.124.939.1165.1243	Human	2015-01-28	DT 193	SRR1968886	34	1
H144320727	1.1.1.124.941.1533.1644	Human	2014-10-21	DT 120	SRR1969352	34	0
H151140674	1.1.1.124.941.991.1046	Human	2015-03-11	DT 120	SRR1969468	34	0
H151100483	1.1.1.124.942.1262.1353	Human	2015-03-09	DT 193	SRR1969876	34	1
H142440683	1.1.1.124.942.992.1047	Human	2014-06-11	DT 193	SRR3049186	34	1
H143180347	1.1.1.124.944.1497.1606	Human	2014-08-01	PT U311	SRR1968837	34
H143860656	1.1.1.124.944.994.1049	Human	2014-09-18	PT U311	SRR1968177	34
H144200659	1.1.1.124.946.1594.1709	Human	2014-10-13	DT 7	SRR1958440	34
H145180710	1.1.1.124.946.996.1054	Human	2014-12-19	DT 7	SRR1969975	34
H142520444	1.1.1.124.947.997.1056	Human	2014-06-17	PT U323	SRR1966811	34
H143240640	1.1.1.124.950.1001.1062	FROZEN RAW CHICKEN	2014-08-06	DT 193	SRR1965402	34	1
H151340538	1.1.1.124.963.1017.1081	Human	2015-03-25	DT 120	SRR3049041	34	0
H143600543	1.1.1.124.966.1020.1084	Human	2014-09-01	PT U311	SRR1958443	34
H143600533	1.1.1.124.967.1021.1085	Human	2014-09-01	DT 193	SRR3049729	34	1
H143600536	1.1.1.124.967.1021.1339	Human	2014-09-01	DT 193	SRR1969973	34	1
H145040692	1.1.1.124.972.1027.1091	Human	2014-12-10	DT 193	SRR1967196	34	1
H141660473	1.1.1.124.978.1033.1099	Human	2014-04-17	DT 193	SRR1965994	34	1
H144000584	1.1.1.140.140.140.140	Human	2014-09-29	DT 193	SRR1966591	34	1
H152120554	1.1.1.140.140.140.1951	Human	2015-05-19	DT 193	SRR3286686	34	1
H143920789	1.1.1.140.140.140.623	Human	2014-09-23	DT 193	SRR1958132	34	1
H150320704	1.1.1.140.1526.1655.1778	Human	2015-01-13	DT 193	SRR1966121	34	1
H150400537	1.1.1.140.445.445.450	Human	2015-01-19	DT 193	SRR1959120	34	1
H143960359	1.1.1.145.145.145.145	Human	2014-09-25	PT U323	SRR1958458	34
H143960357	1.1.1.146.146.146.146	Human	2014-09-25	DT 193	SRR1957940	34	1
H143780539	1.1.1.148.148.148.148	Human	2014-09-12	DT 120	SRR1958181	34	0
H143860657	1.1.1.148.148.148.148	Human	2014-09-18	DT 120	SRR1967677	34	0
H144980734	1.1.1.148.151.151.1019	Human	2014-12-05	DT 120	SRR1968643	34	0
H143300405	1.1.1.148.151.151.151	Human	2014-08-11	DT 120	SRR1965312	34	0
H144920624	1.1.1.148.151.151.1729	Human	2014-12-02	DT 120	SRR1963276	34	0
H144940553	1.1.1.148.151.151.407	Human	2014-12-03	DT 120	SRR1969401	34	0
H144960545	1.1.1.148.151.151.407	Human	2014-12-04	DT 120	SRR1967893	34	0
H144980731	1.1.1.148.151.151.407	Human	2014-12-05	DT 120	SRR1966459	34	0
H144980732	1.1.1.148.151.151.407	Human	2014-12-05	DT 120	SRR1970065	34	0
H144980733	1.1.1.148.151.151.407	Human	2014-12-05	DT 120	SRR1968062	34	0
H144980735	1.1.1.148.151.151.407	Human	2014-12-05	DT 120	SRR1966817	34	0
H145040717	1.1.1.148.151.151.407	Human	2014-12-10	DT 120	SRR1963199	34	0
H145040718	1.1.1.148.151.151.407	Human	2014-12-10	DT 120	SRR1969059	34	0
H145040721	1.1.1.148.151.151.407	Human	2014-12-10	DT 120	SRR1968877	34	0
H145100624	1.1.1.148.151.151.407	Human	2014-12-15	DT 120	SRR1960147	34	0
H145140600	1.1.1.148.151.151.407	Human	2014-12-17	DT 120	SRR1963313	34	0
H145140601	1.1.1.148.151.151.407	Human	2014-12-17	DT 120	SRR1967703	34	0
H145040722	1.1.1.148.151.151.958	Human	2014-12-10	DT 120	SRR1968647	34	0
H143980747	1.1.1.148.955.1007.1069	Human	2014-09-26	DT 120	SRR1958620	34	0
H143860639	1.1.1.149.149.149.149	Human	2014-09-18	DT 195	SRR1967107	2078
H151340533	1.1.1.149.149.149.1779	Human	2015-03-25	DT 195	SRR3049027	34
H144140631	1.1.1.149.149.149.653	Human	2014-10-08	DT 195	SRR1958194	34
H144940556	1.1.1.151.151.151.578	Human	2014-12-03	DT 120	SRR1960687	34	0
H151020627	1.1.1.159.416.416.419	Human	2015-03-03	PT U323	SRR1965305	34
H144320771	1.1.1.182.182.182.182	Human	2014-10-21	DT 195	SRR1966505	34
H144580647	1.1.1.190.190.190.190	Human	2014-11-07	DT 193	SRR1958004	34	1
H144780621	1.1.1.215.215.215.215	Human	2014-11-21	DT 195	SRR1967413	34
H144920630	1.1.1.219.219.219.219	Human	2014-12-02	DT 120	SRR1960185	34	0
H144920636	1.1.1.220.220.220.220	Human	2014-12-02	PT U311	SRR1960362	34
H151060497	1.1.1.220.992.1049.1115	Human	2015-03-05	DT 120	SRR1969167	34	0
H151920511	1.1.1.224.1594.1731.1868	Human	2015-05-05	PT U311	SRR3286648	34
H152720617	1.1.1.224.1594.1731.1868	Human	2015-06-30	PT U311	SRR3286945	34
H145000544	1.1.1.224.224.224.224	Human	2014-12-08	DT 20	SRR1960296	34
H141741117	1.1.1.225.225.225.225	SOURCE UNKNOWN	2014-04-23	DT 193	SRR1970037	34	1
H145100686	1.1.1.233.233.233.233	Human	2014-12-15	DT 195	SRR1960122	34
H142420768	1.1.1.26.26.26.26	Human	2014-06-10	DT 193	SRR3048934	34	1
H142560491	1.1.1.27.27.27.1247	Human	2014-06-19	DT 193	SRR1970013	34	1
H142420769	1.1.1.27.27.27.27	Human	2014-06-10	DT 193	SRR3049572	34	1
H141940705	1.1.1.279.279.279.279	Human	2014-05-07	DT 193	SRR1969473	34	1
H142180411	1.1.1.279.279.279.279	Human	2014-05-23	DT 193	SRR1966322	34	1
H151220457	1.1.1.292.292.292.292	Human	2015-03-17	DT 193	SRR1967643	34	1
H144420910	1.1.1.362.362.1189.1273	Human	2014-10-28	DT 120	SRR1968753	34	0
H144480569	1.1.1.362.362.1189.1407	Human	2014-10-31	DT 120	SRR1958415	34	0
H143920793	1.1.1.372.1053.1120.1195	Human	2014-09-23	DT 7	SRR1958465	34
H142740617	1.1.1.388.959.1012.1076	Human	2014-07-02	DT 193	SRR1966506	34	1
H142320356	1.1.1.396.425.425.428	Human	2014-06-03	DT 120	SRR3049309	34	0
H143660473	1.1.1.427.1090.1157.1235	Human	2014-09-04	DT 193	SRR1963458	34	1
H141600086	1.1.1.444.1527.1657.1783	Human	2014-04-14	DT 193	SRR1965475	34	1
H152180625	1.1.1.471.1642.1798.1962	Human	2015-05-22	PT U302	SRR3286703	34
H152400594	1.1.1.483.1691.1840.2006	Human	2015-06-08	DT 193	SRR3286888	34	1
H153840518	1.1.1.574.1890.2116.2403	Human	2015-09-16	PT U311	SRR3284760	34
H142940579	1.1.1.60.60.60.60	Human	2014-07-16	DT 193	SRR3048555	34	1
H143140483	1.1.1.68.68.68.68	Human	2014-07-30	DT 120	SRR1966371	34	0
H143120432	1.1.1.77.77.77.77	Human	2014-07-29	DT 193	SRR1969480	34	1
H143220699	1.1.1.88.88.88.88	Human	2014-08-05	PT U311	SRR1968561	34
H143220700	1.1.1.88.88.88.88	Human	2014-08-05	PT U311	SRR1967917	34
H143200580	1.1.1.92.92.92.92	Human	2014-08-04	PT U311	SRR1967798	34
H143400433	1.1.1.95.95.95.95	Human	2014-08-18	DT 193	SRR1969119	34	1
H143400436	1.1.1.96.96.96.96	Human	2014-08-18	DT 195	SRR1968805	34
H143660450	1.1.133.157.157.157.157	Human	2014-09-04	DT 120	SRR1958481	19	0
H143880705	1.1.133.157.157.157.1667	Human	2014-09-19	DT 120	SRR1966722	19	0
H141840480	1.1.133.283.283.283.283	Human	2014-04-30	DT 120	SRR1967406	19
H142240397	1.1.16.17.17.17.17	Human	2014-05-28	DT 22	SRR3048528	19
H141840482	1.1.184.234.234.234.234	Human	2014-04-30	DT 120	SRR3049815	34
H143320490	1.1.206.258.258.258.258	Human	2014-08-12	DT 4	SRR1969389	34
H150760395	1.1.212.265.265.265.265	Human	2015-02-12	DT 193	SRR1968597	34
H144980592	1.133.283.371.371.1352.1450	Human	2014-12-05	DT 208	SRR1965583	19
H145160676	1.138.295.389.389.1380.1482	Human	2014-12-18	DT 10	SRR1969048	19
H152340701	1.138.295.389.389.1380.1482	Human	2015-06-03	DT 10	SRR3286872	19
H151580353	1.138.295.389.389.1380.1624	Human	2015-04-10	DT 10	SRR3286633	19
H151440566	1.142.303.424.1044.1110.1183	Human	2015-04-01	DT 120	SRR3286566	19
H152060609	1.147.315.461.1620.1767.1916	Human	2015-05-14	PT U298	SRR3286821	19
H152740236	1.147.315.461.1620.1767.1916	Human	2015-07-01	PT U298	SRR3286932	19
H152180624	1.147.315.461.1620.1767.1958	Human	2015-05-22	PT U298	SRR3284723	19
H142340629	1.15.19.20.20.20.20	Human	2014-06-04	DT 73	SRR3049405	19
H152480461	1.156.328.485.1695.1850.2024	Human	2015-06-12	PT U307	SRR3286894	19
H152360402	1.16.104.115.115.115.1995	Human	2015-06-04	DT 193	SRR3286862	19
H144620695	1.16.166.206.206.206.206	Human	2014-11-11	DT 193	SRR1965712	2083
H144640584	1.16.166.206.206.206.206	Human	2014-11-12	PT U288	SRR1966841	2083
H150200808	1.16.194.244.244.244.244	Human	2015-01-05	PT U288	SRR1962604	19
H150880561	1.16.215.268.268.268.1031	RAW SAUSAGE	2015-02-20	PT U288	SRR1966783	19
H150880559	1.16.215.268.268.268.268	RAW SAUSAGE	2015-02-20	PT U288	SRR1965149	19
H150880560	1.16.215.268.268.268.268	RAW SAUSAGE	2015-02-20	PT U288	SRR1967027	19
H152400631	1.16.274.351.1690.1839.2005	Human	2015-06-08	PT U288	SRR3323019	19
H151940558	1.16.311.455.1611.1754.1898	Human	2015-05-06	PT U288	SRR3285442	19
H152720641	1.16.344.506.1729.1897.2097	RAW MATERIAL SPICE	2015-06-30	DT 193	SRR3285367	19
H141420400	1.16.46.48.1310.1407.1511	Human	2014-04-01	DT 193	SRR3049214	19
H142820468	1.16.46.48.48.48.48	Human	2014-07-08	DT 193	SRR1969241	19
H142740626	1.16.52.54.54.54.54	Human	2014-07-02	PT U302	SRR1966549	19
H144260669	1.16.61.169.169.169.169	Human	2014-10-16	PT U288	SRR1958402	19
H150460717	1.16.61.252.252.252.252	Human	2015-01-22	PT U288	SRR1968762	19
H150320714	1.16.61.289.289.289.1245	Human	2015-01-13	PT U288	SRR1963513	19
H151200223	1.16.61.289.289.289.1245	Human	2015-03-16	PT U288	SRR1968605	19
H141820393	1.16.61.289.289.289.289	Human	2014-04-29	PT U288	SRR1967525	19
H143000283	1.16.61.289.289.289.594	Human	2014-07-21	PT U288	SRR3049753	19
H143020374	1.16.61.289.289.289.594	Human	2014-07-22	PT U288	SRR1966188	19
H151320498	1.16.61.295.295.295.295	Human	2015-03-24	PT U288	SRR1967485	19
H144440753	1.16.61.308.1172.1247.1338	Human	2014-10-29	PT U288	SRR1969625	19
H152120543	1.16.61.469.1637.1792.1949	Human	2015-05-19	PT U288	SRR3285053	19
H142920583	1.16.61.67.67.67.67	Human	2014-07-15	PT U288	SRR1968818	19
H152660386	1.16.80.83.83.83.2054	Human	2015-06-25	PT U288	SRR3322701	19
H143180352	1.16.80.83.83.83.83	Human	2014-08-01	PT U288	SRR1967395	19
H143540877	1.16.97.105.105.105.105	CANARY	2014-08-27	PT U308	SRR1967460	19
H143900574	1.16.97.105.105.105.649	Human	2014-09-22	PT U308	SRR1959284	19
H143540878	1.16.98.106.106.106.106	PIG	2014-08-27	PT U308	SRR1969730	19
H141920584	1.178.382.275.275.275.275	Human	2014-05-06	DT 22	SRR1966152	19
H142240388	1.18.27.28.28.28.1439	Human	2014-05-28	PT U310	SRR3048970	19
H142320411	1.18.27.28.28.28.968	Human	2014-06-03	PT U310	SRR3049236	19
H142920572	1.18.27.342.342.1700.1831	Human	2014-07-15	PT U310	SRR1969046	19
H142100258	1.20.131.152.1383.1490.1598	Human	2014-05-19	DT 41	SRR1969072	19
H144100490	1.20.131.152.152.152.152	Human	2014-10-06	DT 161	SRR1966654	19
H144900575	1.20.131.152.743.775.805	Human	2014-12-01	DT 161	SRR1959493	19
H150220521	1.20.190.240.240.1276.1369	Human	2015-01-06	DT 41	SRR1963271	19
H150240438	1.20.190.240.240.1276.1369	Human	2015-01-07	DT 41	SRR1959400	19
H144340715	1.20.190.240.240.1279.1372	Human	2014-10-22	DT 93	SRR1959513	19
H145200602	1.20.190.240.240.240.240	Human	2014-12-22	DT 41	SRR3049744	19
H141880253	1.20.207.285.285.285.285	Human	2014-05-02	PT U317	SRR1967104	19
H142460293	1.20.29.30.30.30.30	Human	2014-06-12	DT 94	SRR1966243	19
H142540304	1.22.32.33.33.33.33	Human	2014-06-18	DT 49	SRR3048886	19
H143420455	1.23.33.138.138.138.138	Human	2014-08-19	DT 135	SRR3049537	19
H142820424	1.23.33.138.138.138.1808	Human	2014-07-08	DT 135	SRR1969646	19
H141920581	1.23.33.138.138.763.793	Human	2014-05-06	DT 135	SRR1966888	19
H145120596	1.23.33.138.615.639.664	Human	2014-12-16	DT 2	SRR1960140	19
H145200609	1.23.33.138.615.639.664	Human	2014-12-22	DT 2	SRR3049441	19
H150120639	1.23.33.138.615.639.664	Human	2014-12-30	DT 135	SRR1963111	19
H150660556	1.23.33.138.615.639.664	Human	2015-02-05	DT 135	SRR1969536	19
H145120597	1.23.33.138.615.639.937	Human	2014-12-16	DT 2	SRR1963115	19
H142540308	1.23.33.34.34.34.34	Human	2014-06-18	DT 2	SRR3049632	19
H153120511	1.26.39.380.1774.1965.2180	Human	2015-07-28	DT 193	SRR3285399	19
H144320758	1.26.39.380.380.380.1393	Human	2014-10-21	DT 193	SRR1969387	19
H151700449	1.26.39.380.380.380.380	Human	2015-04-20	DT 93	SRR3285378	19
H142140702	1.26.39.380.517.524.1646	Human	2014-05-21	DT 193	SRR1967547	19
H141420385	1.26.39.380.953.1005.1066	Human	2014-04-01	DT 193	SRR3049711	19
H142560489	1.26.39.40.40.40.40	Human	2014-06-19	DT 193	SRR1965047	19
H142920612	1.26.45.47.1329.1428.1533	Human	2014-07-15	DT 195	SRR3049501	19
H142780373	1.26.45.47.47.47.47	Human	2014-07-04	DT 35	SRR1970031	19
H124521316	1.28.42.44.44.1619.1740	CHICKEN	2012-11-06	DT 30	SRR1960204	19
H142120282	1.28.42.44.44.44.1021	Human	2014-05-20	DT 64	SRR1967889	19
H124521137	1.28.42.44.44.468.474	Human	2012-11-06	DT 64	SRR1959429	19
H124521322	1.28.42.44.44.669.1348	POULTRY	2012-11-06	DT 135	SRR1963343	19
H124521124	1.28.42.44.44.669.1587	Human	2012-11-06	DT 9	SRR1960184	19
H124521083	1.28.42.44.44.669.694	Human	2012-11-06	DT 8	SRR1963502	19
H124521199	1.28.42.44.624.649.674	Human	2012-11-06	DT 64	SRR1963484	19
H124521334	1.28.42.44.995.1052.1118	ANIMAL	2012-11-06	DT 64	SRR1963460	19
H132260971	1.28.42.44.995.1136.1212	Human	2013-05-30	DT 64	SRR1960381	19
H142780372	1.30.44.46.46.46.46	Human	2014-07-04	DT 40	SRR1965151	19
H152340702	1.32.325.481.1684.1833.1994	Human	2015-06-03	DT 10	SRR3286883	19
H150660587	1.32.48.260.260.260.260	Human	2015-02-05	DT 10	SRR1968283	19
H150700280	1.32.48.260.260.260.260	Human	2015-02-09	DT 10	SRR1966404	19
H142720295	1.32.48.50.50.50.50	Human	2014-07-01	PT U314	SRR1967208	19
H144740658	1.33.136.161.161.161.1292	Human	2014-11-19	DT 15	SRR1959433	19
H144160425	1.33.136.161.161.161.161	Human	2014-10-09	DT 15	SRR1958405	19
H152360408	1.33.136.470.1640.1795.1957	Human	2015-06-04	DT 116	SRR3286912	19
H152720637	1.33.136.470.1640.1795.1957	Human	2015-06-30	DT 116	SRR3322099	19
H152520830	1.33.136.470.1640.1795.1987	Human	2015-06-16	DT 116	SRR3285349	19
H142840477	1.33.49.51.51.51.51	Human	2014-07-09	DT 69	SRR1970219	19
H142880244	1.34.50.52.52.52.52	Human	2014-07-11	PT U310	SRR1968426	19
H142920602	1.34.50.52.52.52.52	Human	2014-07-15	PT U310	SRR3049571	19
H142740643	1.34.71.398.512.519.1103	Human	2014-07-02	DT 177	SRR1969251	19
H141880251	1.34.71.398.512.519.527	Human	2014-05-02	PT U312	SRR1965534	19
H142720297	1.34.71.398.797.835.871	Human	2014-07-01	DT 193	SRR1968437	19
H142740625	1.34.71.398.797.835.871	Human	2014-07-02	DT 193	SRR1967093	19
H141840457	1.34.71.398.928.977.1030	Human	2014-04-30	PT U312	SRR3048544	19
H142960510	1.34.71.406.694.724.1830	Human	2014-07-17	PT U312	SRR1967045	19
H141480359	1.34.71.406.694.724.751	Human	2014-04-04	DT 177	SRR1967933	19
H142240394	1.34.71.406.694.724.751	Human	2014-05-28	DT 161	SRR1965556	19
H142240472	1.34.71.406.694.724.751	Human	2014-05-28	DT 161	SRR1965311	19
H143960367	1.34.71.406.694.724.751	Human	2014-09-25	PT U312	SRR1958189	19
H143240637	1.34.71.408.724.755.783	Human	2014-08-06	PT U312	SRR1965508	19
H144640577	1.34.71.422.1022.1085.1156	Human	2014-11-12	PT U312	SRR1968717	19
H153520466	1.34.71.552.1840.2047.2298	Human	2015-08-25	PT U312	SRR3284693	19
H142440684	1.34.71.74.155.1294.1388	Human	2014-06-11	DT 177	SRR3048571	19
H143720723	1.34.71.74.155.155.1328	Human	2014-09-09	PT U312	SRR1969870	19
H143240635	1.34.71.74.155.155.1383	Human	2014-08-06	PT U312	SRR1967461	19
H143540875	1.34.71.74.155.155.612	Human	2014-08-27	DT 177	SRR1967295	19
H150940621	1.34.71.74.155.155.619	Human	2015-02-25	PT U312	SRR1968273	19
H143860655	1.34.71.74.155.155.864	Human	2014-09-18	PT U312	SRR1968872	19
H144500519	1.34.71.74.155.645.1079	Human	2014-11-03	PT U302	SRR1957965	19
H144540655	1.34.71.74.155.645.1079	Human	2014-11-05	PT U302	SRR1965888	19
H144660700	1.34.71.74.155.645.1079	Human	2014-11-13	PT U302	SRR1963146	19
H144180590	1.34.71.74.155.645.1440	Human	2014-10-10	PT U302	SRR1967565	19
H144640583	1.34.71.74.155.645.670	Human	2014-11-12	DT 104	SRR1965244	19
H144500535	1.34.71.74.155.645.973	Human	2014-11-03	PT U302	SRR1965045	19
H152720661	1.34.71.74.1717.1881.2076	Human	2015-06-30	PT U312	SRR3285452	19
H153520451	1.34.71.74.1833.2037.2285	Human	2015-08-25	DT 193	SRR3284829	19
H144420811	1.34.71.74.459.460.1170	Human	2014-10-28	DT 193	SRR1969156	19
H143060189	1.34.71.74.459.460.1277	Human	2014-07-24	DT 193	SRR1968039	19
H143080507	1.34.71.74.459.460.1277	Human	2014-07-25	DT 193	SRR1969930	19
H143140475	1.34.71.74.459.460.1277	Human	2014-07-30	DT 193	SRR1969019	19
H144140619	1.34.71.74.459.460.1355	Human	2014-10-08	DT 193	SRR1958177	19
H143820797	1.34.71.74.459.460.1617	Human	2014-09-16	DT 193	SRR1965373	19
H144520719	1.34.71.74.459.460.466	Human	2014-11-04	DT 193	SRR1970121	19
H145080413	1.34.71.74.459.460.466	Human	2014-12-12	DT 193	SRR1959318	19
H144180592	1.34.71.74.459.460.597	Human	2014-10-10	DT 193	SRR1967069	19
H144260675	1.34.71.74.459.460.684	Human	2014-10-16	DT 193	SRR3048893	19
H144340716	1.34.71.74.459.460.879	Human	2014-10-22	DT 193	SRR1960075	19
H143060191	1.34.71.74.74.74.74	Human	2014-07-24	DT 193	SRR1969511	19
H151040666	1.34.71.74.877.1726.1859	Human	2015-03-04	PT U312	SRR1970190	19
H141840455	1.34.71.74.877.922.967	Human	2014-04-30	PT U312	SRR1966007	19
H143820794	1.34.71.74.962.1016.1080	Human	2014-09-16	PT U312	SRR1965135	19
H142640384	1.34.78.81.1509.1636.1757	Human	2014-06-25	DT 193	SRR1967048	19
H152540595	1.34.78.81.802.840.2042	Human	2015-06-17	DT 193	SRR3286854	19
H145100674	1.34.78.81.802.840.876	Human	2014-12-15	DT 193	SRR1963532	19
H143140589	1.34.78.81.81.81.81	Human	2014-07-30	DT 193	SRR1967701	19
H143740713	1.35.115.131.131.131.131	Human	2014-09-10	PT U311	SRR1969097	19
H143880696	1.35.115.368.368.368.1429	Human	2014-09-19	PT U311	SRR1969376	19
H152720640	1.35.115.499.1720.1884.2079	Human	2015-06-30	PT U311	SRR3285397	19
H144380574	1.35.163.202.202.202.202	Human	2014-10-24	PT U311	SRR1958313	19
H142900475	1.35.51.53.53.53.53	Human	2014-07-14	PT U311	SRR1966226	19
H145000545	1.36.178.223.223.223.223	Human	2014-12-08	PT U317	SRR1966708	19
H151220453	1.36.54.291.291.291.291	Human	2015-03-17	DT 193	SRR1967247	19
H151240457	1.36.54.291.291.291.291	Human	2015-03-18	DT 193	SRR1968405	19
H152900267	1.36.54.512.1742.1918.2121	Human	2015-07-13	PT U278	SRR3322628	19
H152920498	1.36.54.512.1742.1918.2121	Human	2015-07-14	PT U278	SRR3322721	19
H142740628	1.36.54.56.56.56.56	Human	2014-07-02	DT 99	SRR1966494	19
H143440350	1.4.10.102.102.102.102	Human	2014-08-20	DT 1	SRR1968852	19
H142000600	1.4.10.11.11.11.11	Human	2014-05-12	DT 1	SRR1969252	19
H154040409	1.4.10.11.11.11.2192	Human	2015-09-30	DT 1	SRR3284716	19
H154320745	1.4.10.11.11.11.2492	Human	2015-10-20	DT 1	SRR3285379	19
H154360432	1.4.10.11.11.11.2492	Human	2015-10-22	DT 1	SRR3285489	19
H142800190	1.4.114.130.1058.1125.1200	Human	2014-07-07	DT 17	SRR1967332	19
H142940552	1.4.114.130.1058.1125.1251	Human	2014-07-16	PT U288	SRR3048526	19
H150700258	1.4.114.130.1058.1125.1291	Human	2015-02-09	PT U288	SRR1966265	19
H150700259	1.4.114.130.1058.1125.1291	Human	2015-02-09	PT U288	SRR1965201	19
H143740710	1.4.114.130.130.130.130	Human	2014-09-10	DT 193	SRR1965598	19
H143580535	1.4.114.130.626.651.1387	Human	2014-08-29	DT 193	SRR1967221	19
H143520418	1.4.114.130.626.651.1420	Human	2014-08-26	DT 193	SRR1966499	19
H143580533	1.4.114.130.626.651.1420	Human	2014-08-29	DT 193	SRR1958267	19
H143620794	1.4.114.130.626.651.1420	Human	2014-09-02	DT 193	SRR1965314	19
H143720758	1.4.114.130.626.651.678	Human	2014-09-09	DT 193	SRR1968980	19
H124521212	1.4.126.143.143.1585.1700	Human	2012-11-06	DT 208	SRR1959219	19
H124521125	1.4.126.143.143.1585.1843	Human	2012-11-06	DT 208	SRR1960179	19
H144200657	1.4.147.179.179.179.179	Human	2014-10-13	DT 208	SRR1958288	19
H144220675	1.4.147.179.179.179.179	Human	2014-10-14	DT 208	SRR1968809	19
H144220720	1.4.147.179.179.179.179	Human	2014-10-14	DT 208	SRR1957884	19
H144220720	1.4.147.179.179.179.179	Human	2014-10-14	DT 208	SRR1958209	19
H144240637	1.4.147.179.179.179.179	Human	2014-10-15	DT 208	SRR1966399	19
H144240638	1.4.147.179.179.179.179	Human	2014-10-15	DT 208	SRR1969270	19
H144260658	1.4.147.179.179.179.179	Human	2014-10-16	DT 208	SRR1966270	19
H144420807	1.4.147.179.179.179.179	Human	2014-10-28	DT 208	SRR1968842	19
H144600656	1.4.147.179.179.179.179	Human	2014-11-10	DT 193	SRR1966929	19
H124521302	1.4.175.218.218.218.218	CHICKEN	2012-11-06	DT 35	SRR1960135	19
H124521333	1.4.175.218.218.218.218	POULTRY	2012-11-06	DT 35	SRR1963522	19
H141880252	1.4.230.284.284.284.284	Human	2014-05-02	DT 193	SRR1969647	19
H151080429	1.4.232.287.287.287.287	Human	2015-03-06	DT 208	SRR1966917	19
H143040550	1.4.265.335.335.335.1068	Human	2014-07-23	DT 101	SRR1970083	19
H142840479	1.4.265.335.335.335.335	Human	2014-07-09	DT 101	SRR1965466	19
H142820428	1.4.265.335.335.454.460	Human	2014-07-08	DT 101	SRR1966766	19
H143240651	1.4.265.335.335.454.460	Human	2014-08-06	DT 101	SRR1966638	19
H152860554	1.4.265.335.335.454.460	Human	2015-07-09	DT 101	SRR3322710	19
H144280569	1.4.265.335.335.454.593	Human	2014-10-17	DT 101	SRR1969748	19
H143920803	1.4.265.335.335.454.883	Human	2014-09-23	DT 101	SRR1958588	19
H144020722	1.4.265.335.335.454.883	Human	2014-09-30	DT 101	SRR3049485	19
H143420602	1.4.265.335.335.499.506	Human	2014-08-19	DT 101	SRR1966673	19
H144740720	1.4.265.335.335.544.657	Human	2014-11-19	DT 101	SRR1959412	19
H143700616	1.4.265.335.335.544.964	Human	2014-09-08	DT 101	SRR1968491	19
H142040426	1.4.265.335.335.555.1064	Human	2014-05-14	DT 101	SRR1965467	19
H142240393	1.4.265.335.335.555.1064	Human	2014-05-28	DT 101	SRR3049018	19
H144320760	1.4.265.335.335.555.1719	Human	2014-10-21	DT 101	SRR1970298	19
H144020715	1.4.265.335.335.555.565	Human	2014-09-30	DT 104	SRR3049950	19
H151320500	1.4.265.335.335.555.565	Human	2015-03-24	DT 12	SRR3049209	19
H143420596	1.4.265.335.335.984.1039	Human	2014-08-19	DT 101	SRR1967982	19
H142820429	1.4.265.335.421.421.424	Human	2014-07-08	DT 101	SRR1966443	19
H143280587	1.4.265.335.552.1442.1547	Human	2014-08-08	DT 101	SRR3049578	19
H144000589	1.4.265.335.552.1442.1754	Human	2014-09-29	DT 101	SRR1967939	19
H153960432	1.4.265.335.552.1442.2443	Human	2015-09-24	DT 101	SRR3284839	19
H151620337	1.4.298.394.401.401.402	Human	2015-04-14	PT U309	SRR3285351	19
H152740235	1.4.334.493.1712.1874.2068	Human	2015-07-01	DT 193	SRR3286920	19
H154220780	1.4.400.608.1974.2225.2553	Human	2015-10-13	DT 35	SRR3285490	19
H141500484	1.4.6.7.7.7.7	Human	2014-04-07	DT 193	SRR1966721	19
H143440341	1.4.68.101.101.101.101	Human	2014-08-20	DT 193	SRR1965754	19
H143660462	1.4.68.101.101.101.101	Human	2014-09-04	DT 193	SRR1963093	19
H141620528	1.4.68.101.755.789.822	Human	2014-04-15	DT 193	SRR1966271	19
H141620528	1.4.68.101.755.789.822	Human	2014-04-15	DT 193	SRR3049244	19
H144520686	1.4.68.112.1354.1456.1561	Human	2014-11-04	DT 193	SRR1965745	19
H152520823	1.4.68.311.1699.1857.2035	Human	2015-06-16	DT 193	SRR3286897	19
H144500534	1.4.68.392.1269.1362.1460	Human	2014-11-03	DT 193	SRR1958241	19
H151640376	1.4.68.415.870.914.959	Human	2015-04-15	PT U302	SRR3286616	19
H150440671	1.4.68.70.1010.1073.1141	Human	2015-01-21	DT 193	SRR1966150	19
H150120636	1.4.68.70.1392.1499.1608	Human	2014-12-30	DT 193	SRR1959451	2212
H143140493	1.4.68.70.70.70.70	Human	2014-07-30	DT 193	SRR1966433	19
H143420594	1.4.68.70.70.70.70	Human	2014-08-19	DT 193	SRR1967731	19
H142860403	1.4.68.70.853.896.939	Human	2014-07-10	DT 193	SRR1958492	19
H141940704	1.4.88.94.94.94.1010	Human	2014-05-07	DT 170	SRR1966814	19
H142100255	1.4.88.94.94.94.94	Human	2014-05-19	DT 170	SRR1967022	19
H153980204	1.41.388.590.1928.2162.2465	Human	2015-09-25	DT 195	SRR3284807	19
H143140489	1.43.67.69.69.69.69	Human	2014-07-30	DT 49	SRR1966380	19
H143280604	1.47.75.78.78.78.78	Human	2014-08-08	PT U302	SRR1966203	19
H144000593	1.49.124.141.141.141.141	Human	2014-09-29	DT 1	SRR1966367	19
H143220695	1.49.124.141.1428.1540.1651	Human	2014-08-05	DT 1	SRR1966283	19
H141980466	1.49.124.158.1247.1336.1433	Human	2014-05-09	DT 1	SRR1965331	19
H144120556	1.49.124.158.158.158.158	Human	2014-10-07	DT 1	SRR1958394	19
H144120542	1.49.148.180.180.1510.1620	Human	2014-10-07	DT 41	SRR1967722	19
H144180588	1.49.148.180.180.180.180	Human	2014-10-10	DT 41	SRR1958320	19
H144520720	1.49.157.192.192.192.192	Human	2014-11-04	PT U312	SRR1967130	19
H150560642	1.49.157.269.269.269.269	Human	2015-01-29	DT 41	SRR1965280	19
H152280417	1.49.157.478.1677.1826.1986	Human	2015-05-29	DT 41	SRR3284823	19
H144880869	1.49.174.217.217.217.217	Human	2014-11-28	DT 41	SRR1960532	19
H150780479	1.49.210.263.263.263.263	Human	2015-02-13	DT 41	SRR1968223	19
H143140591	1.49.79.82.82.82.82	Human	2014-07-30	DT 43	SRR1965088	19
H143760577	1.49.81.133.133.133.133	Human	2014-09-11	DT 41	SRR1969437	19
H154320744	1.49.81.603.1965.2215.2538	Human	2015-10-20	DT 41	SRR3284682	19
H143180353	1.49.81.84.84.84.84	Human	2014-08-01	DT 41	SRR1966986	19
H152700587	1.52.87.93.1709.1871.2063	Human	2015-06-29	DT 12	SRR3322091	19
H141480357	1.52.87.93.93.93.93	Human	2014-04-04	DT 15	SRR1969055	19
H143740716	1.53.91.97.97.97.97	Human	2014-09-10	DT 44	SRR1970113	19
H144660699	1.53.91.97.97.97.97	Human	2014-11-13	PT U281	SRR1963380	19
H142920573	1.55.93.99.99.99.1810	Human	2014-07-15	DT 49	SRR1968846	19
H143520444	1.55.93.99.99.99.99	Human	2014-08-26	DT 49	SRR1967536	19
H143560441	1.56.94.100.100.100.100	Human	2014-08-28	DT 193	SRR1965812	19
H142520441	1.56.94.100.975.1030.1096	Human	2014-06-17	DT 203	SRR3049530	19
H143540867	1.57.95.103.103.103.103	Human	2014-08-27	DT 135	SRR1967606	19
H142820420	1.57.95.103.103.103.1263	Human	2014-07-08	DT 135	SRR1969904	19
H143600562	1.59.100.109.109.109.109	Human	2014-09-01	DT 193	SRR1970296	19
H143800497	1.59.100.109.109.109.577	Human	2014-09-15	DT 193	SRR1958502	19
H143800498	1.59.112.127.127.127.127	Human	2014-09-15	PT U291	SRR1958173	19
H144760708	1.59.173.214.214.214.214	Human	2014-11-20	DT 191	SRR1963451	19
H142640383	1.59.244.307.1438.1553.1668	Human	2014-06-25	DT 191	SRR1970215	19
H144120530	1.59.244.307.629.655.680	Human	2014-10-07	DT 191	SRR1968848	19
H151640382	1.59.244.307.775.813.846	Human	2015-04-15	DT 191	SRR3286660	19
H142420765	1.59.244.307.791.829.863	Human	2014-06-10	DT 191	SRR3049776	19
H145020733	1.59.244.307.804.842.880	Human	2014-12-09	DT 191	SRR1959462	19
H143160363	1.59.244.307.898.945.992	Human	2014-07-31	DT 191	SRR1967365	19
H142400424	1.59.244.467.1632.1784.1939	Human	2014-06-09	DT 191	SRR3049141	19
H152700586	1.59.333.492.1711.1873.2067	Human	2015-06-29	DT 120	SRR3286929	19
H152820418	1.60.102.505.1728.1896.2096	Human	2015-07-07	DT 9	SRR3286967	19
H144160469	1.60.162.199.199.199.199	Human	2014-10-09	DT 9	SRR1968393	19
H143140488	1.60.162.199.656.686.711	Human	2014-07-30	DT 9	SRR1968012	19
H143720760	1.63.105.116.116.116.116	Human	2014-09-09	DT 2	SRR1968871	19
H143840571	1.70.121.137.137.137.137	Human	2014-09-17	DT 80	SRR1968141	213
H143740686	1.70.121.137.137.137.553	Human	2014-09-10	DT 81	SRR1957801	213
H143740721	1.70.121.137.137.137.553	Human	2014-09-10	DT 80	SRR1968540	213
H143780538	1.70.121.137.137.137.553	Human	2014-09-12	DT 80	SRR1957825	213
H143540873	1.76.145.177.1440.1556.1671	Human	2014-08-27	DT 135	SRR3049318	19
H144420810	1.76.145.177.177.177.177	Human	2014-10-28	DT 2	SRR1966604	19
H144420906	1.76.145.177.177.177.177	Human	2014-10-28	DT 2	SRR1969649	19
H142340624	1.76.145.177.177.613.1119	Human	2014-06-04	DT 2	SRR3048751	19
H142380314	1.76.145.177.177.613.1119	Human	2014-06-06	DT 2	SRR3049637	19
H142860396	1.76.145.177.177.613.1126	Human	2014-07-10	DT 135	SRR1958533	19
H143240685	1.76.145.177.177.613.1397	Human	2014-08-06	DT 2	SRR1969986	19
H144240634	1.76.145.177.177.613.1539	Human	2014-10-15	DT 135	SRR1958652	19
H152660397	1.76.145.177.177.613.2050	Human	2015-06-25	DT 135	SRR3322667	19
H143540885	1.76.145.177.177.613.631	Human	2014-08-27	DT 135	SRR1968668	19
H143660478	1.76.145.177.177.613.631	Human	2014-09-04	DT 135	SRR1958518	19
H143660478	1.76.145.177.177.613.631	Human	2014-09-04	DT 135	SRR1969896	19
H142620391	1.76.145.177.177.613.998	Human	2014-06-24	DT 2	SRR1969751	19
H142960527	1.76.145.177.916.964.1013	Human	2014-07-17	DT 2	SRR1968883	19
H142920569	1.76.145.177.916.964.1769	Human	2014-07-15	DT 135	SRR1966160	19
H144420896	1.77.149.181.181.181.181	Human	2014-10-28	DT 2	SRR1968712	19
H144520715	1.77.149.181.181.181.181	Human	2014-11-04	DT 2	SRR1967918	19
H150700283	1.77.208.261.261.261.261	Human	2015-02-09	DT 135	SRR1965778	19
H150960615	1.77.220.273.273.273.273	Human	2015-02-26	DT 2	SRR1969860	19
H144700426	1.79.158.195.195.195.1024	Human	2014-11-17	DT 132	SRR1968820	19
H142760493	1.79.158.195.195.195.1289	Human	2014-07-03	DT 132	SRR1970327	19
H152020836	1.79.158.195.195.195.1932	Human	2015-05-12	DT 132	SRR3321718	19
H144540656	1.79.158.195.195.195.195	Human	2014-11-05	DT 132	SRR1970138	19
H144560589	1.79.158.195.195.195.395	UNKNOWN SOURCE	2014-11-06	DT 132	SRR1958205	19
H144640572	1.79.158.195.195.195.395	SOURCE UNKNOWN	2014-11-12	DT 132	SRR1960218	19
H144640573	1.79.158.195.195.195.395	SOURCE UNKNOWN	2014-11-12	DT 132	SRR1959469	19
H144660687	1.79.158.195.195.195.395	SOURCE UNKNOWN	2014-11-13	DT 132	SRR1960382	19
H144760703	1.79.158.195.195.195.395	FOOD SOURCE UNKNOWN	2014-11-20	DT 132	SRR1960290	19
H144760704	1.79.158.195.195.195.395	FOOD SOURCE UNKNOWN	2014-11-20	DT 132	SRR1963332	19
H144760705	1.79.158.195.195.195.395	FOOD SOURCE UNKNOWN	2014-11-20	DT 132	SRR1959486	19
H144760707	1.79.158.195.195.195.395	FOOD SOURCE UNKNOWN	2014-11-20	DT 132	SRR1960320	19
H144760719	1.79.158.195.195.195.395	FOOD SOURCE UNKNOWN	2014-11-20	DT 132	SRR1960081	19
H144780661	1.79.158.195.195.195.395	SOURCE UNKNOWN	2014-11-21	DT 132	SRR1969571	19
H144780666	1.79.158.195.195.195.395	Human	2014-11-21	DT 132	SRR1963525	19
H144780666	1.79.158.195.195.195.395	Human	2014-11-21	DT 132	SRR1969215	19
H144880865	1.79.158.195.195.195.436	Human	2014-11-28	DT 12	SRR1963243	19
H143300403	1.79.158.195.195.195.761	Human	2014-08-11	DT 12	SRR1967704	19
H150560633	1.79.158.195.195.195.761	Human	2015-01-29	DT 132	SRR3048993	19
H144500533	1.83.164.204.1893.1231.1321	Human	2014-11-03	PT U302	SRR1969974	19
H152380479	1.83.164.204.1894.631.2004	Human	2015-06-05	PT U302	SRR3285354	19
H144360256	1.83.164.204.204.204.204	Human	2014-10-23	PT U302	SRR1958124	19
H144360258	1.83.164.204.204.204.204	Human	2014-10-23	PT U302	SRR1958061	19
H144400600	1.83.164.204.204.204.204	Human	2014-10-27	PT U302	SRR1969320	19
H143020367	1.83.164.204.453.1356.1454	Human	2014-07-22	PT U302	SRR1966551	19
H143440352	1.83.164.204.453.1440.1545	Human	2014-08-20	DT 208	SRR1966932	19
H143240642	1.83.164.204.453.453.1253	Human	2014-08-06	PT U302	SRR1970132	19
H143540872	1.83.164.204.453.453.1253	Human	2014-08-27	DT 116	SRR1967087	19
H144140636	1.83.164.204.453.453.1310	Human	2014-10-08	PT U302	SRR1967124	19
H142520443	1.83.164.204.453.453.1446	Human	2014-06-17	PT U302	SRR3049861	19
H143780537	1.83.164.204.453.453.459	Human	2014-09-12	PT U302	SRR1957861	19
H143840576	1.83.164.204.453.453.459	Human	2014-09-17	PT U302	SRR1969433	19
H143920797	1.83.164.204.453.453.459	Human	2014-09-23	PT U302	SRR1958026	19
H143960360	1.83.164.204.453.453.459	Human	2014-09-25	PT U302	SRR1958444	19
H143980748	1.83.164.204.453.453.459	Human	2014-09-26	PT U302	SRR1957902	19
H144060558	1.83.164.204.453.453.459	Human	2014-10-02	PT U302	SRR1966019	19
H144060576	1.83.164.204.453.453.459	Human	2014-10-02	PT U302	SRR3048762	19
H144120543	1.83.164.204.453.453.459	Human	2014-10-07	PT U302	SRR1967613	19
H144160466	1.83.164.204.453.453.567	Human	2014-10-09	PT U302	SRR1969817	19
H144220658	1.83.164.204.453.453.567	Human	2014-10-14	PT U302	SRR1957885	19
H142100256	1.83.164.204.453.453.766	Human	2014-05-19	PT U302	SRR1966720	19
H143060192	1.83.164.204.453.545.1163	Human	2014-07-24	PT U302	SRR1969554	19
H143100449	1.83.164.204.453.545.1163	Human	2014-07-28	PT U276	SRR3049573	19
H143260632	1.83.164.204.453.545.555	Human	2014-08-07	PT U276	SRR1966471	19
H144060572	1.83.164.204.453.810.843	Human	2014-10-02	PT U302	SRR1958281	19
H144320759	1.83.164.204.720.751.779	Human	2014-10-21	PT U302	SRR1968572	19
H144740651	1.88.171.211.211.211.211	Human	2014-11-19	DT 2	SRR1960987	19
H141741121	1.90.179.227.227.227.227	NCTC 5713B3	2014-04-23	DT 86	SRR1966220	19
H145100673	1.92.185.235.235.235.235	Human	2014-12-15	DT 40	SRR1959453	34
H145120620	1.93.186.236.236.236.236	Human	2014-12-16	DT 18	SRR1959425	19
H154080147	1.97.193.243.243.1986.2212	Human	2015-10-02	DT 15	SRR3285499	19
H150260336	1.99.201.253.253.253.253	Human	2015-01-08	DT 2	SRR1970120	19
H143640578	10.11.15.125.125.125.125	Human	2014-09-03	DT 104	SRR1968898	19
H143640578	10.11.15.125.125.125.125	Human	2014-09-03	DT 104	SRR3049314	19
H153260510	10.161.335.514.1750.1931.2136	Human	2015-08-06	DT 12	SRR3285455	19
H142560538	10.27.40.42.42.42.42	Human	2014-06-19	DT 1	SRR1966291	19
H143820791	10.69.119.135.135.135.135	Human	2014-09-16	DT 193	SRR1969106	19
H141820388	10.69.181.229.229.229.229	Human	2014-04-29	DT 193	SRR1969355	19
H141820389	10.69.181.229.229.229.229	Human	2014-04-29	DT 193	SRR1965524	19
H141840462	10.69.181.229.229.229.229	Human	2014-04-30	DT 193	SRR1968690	19
H151020629	14.111.231.286.286.286.286	UKNEQAS	2015-03-03	DT 12	SRR1968878	19
H141420391	17.21.132.154.154.1478.1584	Human	2014-04-01	DT 193	SRR3049860	19
H144240614	17.21.144.175.175.175.175	Human	2014-10-15	DT 193	SRR1967869	19
H151140654	17.21.233.290.290.290.290	Human	2015-03-11	DT 193	SRR1966813	19
H142520827	17.21.31.32.32.32.32	Human	2014-06-17	DT 193	SRR3048904	19
H142600659	17.21.31.32.32.32.32	Human	2014-06-23	DT 193	SRR1970326	19
H144120558	18.83.164.204.453.631.655	Human	2014-10-07	PT U302	SRR3048519	19
H142020344	2.2.2.2.2.2.2	Human	2014-05-13	DT 41	SRR1968523	19
H152720613	20.24.346.508.1735.1905.2107	Human	2015-06-30	DT 85	SRR3284814	19
H143800504	20.24.36.37.37.37.1000	Human	2014-09-15	DT 46	SRR1958459	19
H143800499	20.24.36.37.37.37.1029	Human	2014-09-15	DT 46	SRR1958012	19
H143840570	20.24.36.37.37.37.1029	Human	2014-09-17	DT 46	SRR1967874	19
H152080608	20.24.36.37.37.37.1917	Human	2015-05-15	DT 135	SRR3322320	19
H152580658	20.24.36.37.37.37.2080	Human	2015-06-19	DT 46	SRR3286965	19
H152720601	20.24.36.37.37.37.2090	Human	2015-06-30	DT 46	SRR3285288	19
H152720602	20.24.36.37.37.37.2104	Human	2015-06-30	DT 46	SRR3286940	19
H142600656	20.24.36.37.37.37.37	Human	2014-06-23	DT 46	SRR1967292	19
H150820682	27.109.226.280.280.280.1477	Human	2015-02-17	DT 1	SRR1967493	19
H150120668	27.109.226.280.280.280.1495	Human	2014-12-30	DT 1	SRR1960045	19
H151000372	27.109.226.280.280.280.280	Human	2015-03-02	DT 1	SRR1965174	19
H152540619	27.159.332.490.1706.1865.2048	Human	2015-06-17	DT 66	SRR3322370	19
H142960507	27.38.56.58.58.58.58	Human	2014-07-17	DT 74	SRR1965261	19
H143060187	29.44.70.73.73.73.73	Human	2014-07-24	DT 205	SRR1965637	19
H143780543	29.68.113.128.128.128.128	Human	2014-09-12	DT 1	SRR1958214	19
H144620701	29.84.165.205.205.205.205	Human	2014-11-11	DT 1	SRR1968133	19
H144740718	29.84.165.213.213.213.213	Human	2014-11-19	DT 1	SRR1961771	19
H145140594	29.94.188.238.238.238.238	Human	2014-12-17	DT 1	SRR1968444	19
H152020822	29.94.188.357.357.1777.1931	Human	2015-05-12	DT 42	SRR3286819	19
H143580513	29.94.188.438.1400.1508.1618	Human	2014-08-29	DT 1	SRR1958437	19
H143400440	3.3.120.136.136.136.1218	Human	2014-08-18	DT 8	SRR1966178	19
H143820790	3.3.120.136.136.136.136	Human	2014-09-16	DT 8	SRR1965054	19
H143940630	3.3.3.129.129.129.129	Human	2014-09-24	DT 8	SRR1958470	19
H143540763	3.3.3.153.153.153.153	Human	2014-08-27	DT 8	SRR1958434	19
H142920607	3.3.3.153.153.153.1713	Human	2014-07-15	DT 8	SRR3048768	19
H144260674	3.3.3.153.153.153.1791	Human	2014-10-16	DT 8	SRR1958120	19
H142440703	3.3.3.153.153.153.792	Human	2014-06-11	DT 8	SRR1966440	19
H143240631	3.3.3.153.433.1161.1408	Human	2014-08-06	DT 8	SRR1969879	19
H150640559	3.3.3.153.433.1477.1583	Human	2015-02-04	DT 8	SRR1967003	19
H152740273	3.3.3.153.433.508.2065	Human	2015-07-01	DT 8	SRR3285243	19
H144040605	3.3.3.153.433.508.515	60.235	2014-10-01	DT 8	SRR1966062	19
H144040606	3.3.3.153.433.508.515	60.235	2014-10-01	DT 8	SRR1969552	19
H144740710	3.3.3.153.433.640.665	Human	2014-11-19	DT 8	SRR1962554	19
H143220672	3.3.3.153.493.497.504	Human	2014-08-05	DT 8	SRR1968481	19
H143540860	3.3.3.156.1324.1421.1526	Human	2014-08-27	DT 8	SRR1970276	19
H141620522	3.3.3.156.156.156.156	Human	2014-04-15	DT 8	SRR1968816	19
H141620522	3.3.3.156.156.156.156	Human	2014-04-15	DT 8	SRR1970008	19
H142360379	3.3.3.156.443.1269.1360	Human	2014-06-05	DT 8	SRR3048728	19
H133020731	3.3.3.156.497.503.1281	Human	2013-07-23	DT 8	SRR1967848	19
H144220672	3.3.3.173.173.173.173	Human	2014-10-14	DT 8	SRR1958298	19
H152720605	3.3.3.4.4.1261.2094	Human	2015-06-30	DT 8	SRR3286963	19
H143760585	3.3.3.5.1231.1318.1413	Human	2014-09-11	DT 8	SRR1958371	19
H151120549	3.3.3.5.1235.1322.1417	Human	2015-03-10	DT 8	SRR3049968	19
H143340521	3.3.3.5.1304.1401.1505	Human	2014-08-13	DT 8	SRR1970049	19
H143340522	3.3.3.5.1304.1401.1505	Human	2014-08-13	DT 8	SRR1968600	19
H142820412	3.3.5.120.120.1175.1258	Human	2014-07-08	DT 8	SRR1968247	19
H143580522	3.3.5.120.120.120.120	Human	2014-08-29	DT 8	SRR1958243	19
H153400470	3.3.5.120.120.2031.2275	Human	2015-08-17	DT 8	SRR3284768	19
H142540395	3.6.38.39.39.39.39	Human	2014-06-18	DT 8	SRR1969521	19
H143200618	3.6.38.87.87.87.87	Human	2014-08-04	DT 8	SRR1965081	19
H153940639	3.6.389.591.1929.2164.2467	Human	2015-09-23	PT U302	SRR3285435	19
H150780487	3.6.41.43.43.1040.1106	Human	2015-02-13	PT U302	SRR1969798	19
H142640385	3.6.41.43.43.43.43	Human	2014-06-25	PT U302	SRR1965108	19
H142100259	3.6.8.9.9.9.9	Human	2014-05-19	DT 29	SRR1966645	19
H142380318	30.46.72.75.1347.1448.1553	Human	2014-06-06	DT 2	SRR3049693	19
H124521082	30.46.72.75.673.703.1100	Human	2012-11-06	DT 135	SRR1963221	19
H124521119	30.46.72.75.673.703.1165	Human	2012-11-06	DT 135	SRR1960376	19
H124521169	30.46.72.75.673.703.728	Human	2012-11-06	DT 135	SRR1960041	19
H124521308	30.46.72.75.673.703.821	CHICKEN	2012-11-06	DT 135	SRR1963374	19
H124521330	30.46.72.75.673.703.860	ANIMAL	2012-11-06	DT 8	SRR1960230	19
H145080422	30.46.72.75.673.729.756	Human	2014-12-12	DT 12	SRR1960220	19
H151000369	30.46.72.75.673.729.978	Human	2015-03-02	DT 12	SRR1966726	19
H143120421	30.46.72.75.75.75.75	Human	2014-07-29	DT 2	SRR1967843	19
H141820392	31.50.83.86.1501.1628.1749	Human	2014-04-29	DT 193	SRR1966615	19
H141580500	31.50.83.86.382.382.892	Human	2014-04-11	DT 195	SRR1968142	19
H143260631	31.50.83.86.86.86.86	Human	2014-08-07	DT 10	SRR1970252	19
H143260626	31.50.83.86.905.953.1001	Human	2014-08-07	DT 193	SRR1966982	19
H142860385	31.50.83.86.905.953.1266	Human	2014-07-10	DT 193	SRR1958551	19
H143160439	36.64.106.117.117.117.117	Human	2014-07-31	DT 193	SRR1967622	213
H144620700	37.129.273.349.1256.1346.1444	Human	2014-11-11	DT 2	SRR1965814	19
H143580536	37.66.109.122.122.122.122	Human	2014-08-29	DT 99	SRR1957908	19
H143740725	37.66.116.132.132.132.132	Human	2014-09-10	DT 99	SRR1965815	19
H144540660	37.80.159.196.196.196.196	Human	2014-11-05	DT 2	SRR1969560	19
H144160468	37.81.161.198.198.198.198	Human	2014-10-09	DT 99	SRR1970247	19
H144340707	39.78.150.183.183.183.183	Human	2014-10-22	DT 96	SRR1969429	19
H151040672	4.4.114.130.626.651.676	Human	2015-03-04	DT 193	SRR1968876	19
H144940490	40.89.177.222.222.222.222	Human	2014-12-03	DT 41	SRR1963083	19
H145160571	40.95.189.239.239.239.239	Human	2014-12-18	DT 1	SRR1966474	19
H152340799	41.91.182.230.230.230.2000	EMRU	2015-06-03	DT 1	SRR3286840	213
H141840463	41.91.182.230.230.230.230	EQA	2014-04-30	DT 1	SRR1967397	213
H142920608	41.91.182.230.230.230.230	Human	2014-07-15	DT 1	SRR1965680	213
H142940545	41.91.182.230.230.230.230	Human	2014-07-16	DT 1	SRR3049563	213
H142940549	41.91.182.230.230.230.230	Human	2014-07-16	DT 1	SRR3049232	213
H150740521	44.103.209.262.262.262.262	Human	2015-02-11	PT U313	SRR1966143	19
H141760555	44.110.227.281.281.281.281	Human	2014-04-24	PT U313	SRR1967882	19
H150820681	45.106.218.271.271.271.271	Human	2015-02-17	DT 44	SRR1968663	19
H152920486	5.166.349.513.1744.1922.2125	Human	2015-07-14	DT 40	SRR3322970	19
H144540642	5.5.17.194.194.194.194	Human	2014-11-05	DT 56	SRR1967749	568
H143320447	5.5.17.194.874.918.963	Human	2014-08-12	DT 56	SRR1969075	568
H142540400	5.5.17.41.41.41.41	Human	2014-06-18	DT 178	SRR1968619	568
H144920637	5.5.176.221.221.221.221	Human	2014-12-02	DT 56	SRR1959499	568
H150580648	5.5.204.256.256.256.256	Human	2015-01-30	DT 56	SRR1967253	568
H150840621	5.5.213.266.266.266.266	Human	2015-02-18	DT 41	SRR1965287	568
H151220472	5.5.213.293.293.293.293	HOUSE SPARROW	2015-03-17	DT 56	SRR1965823	568
H151220474	5.5.213.294.294.294.294	REED BUNTING	2015-03-17	DT 56	SRR1966622	568
H152100636	5.5.318.464.1625.1775.1929	Human	2015-05-18	DT 56	SRR3286707	568
H152700580	5.5.338.497.1718.1882.2077	Human	2015-06-29	DT 56	SRR3286918	568
H142060412	5.5.7.8.8.8.8	Human	2014-05-15	PT U277	SRR1969941	568
H143120429	5.5.73.76.76.76.76	Human	2014-07-29	DT 40	SRR1969317	568
H143540876	5.5.96.104.104.104.104	CAT	2014-08-27	DT 56	SRR1968278	568
H144220712	5.74.141.168.168.168.168	GREEN FINCH	2014-10-14	PT U277	SRR1969901	19
H151040669	50.141.302.416.896.943.990	Human	2015-03-04	DT 131	SRR1969768	213
H141980465	51.143.304.440.1483.1605.1723	Human	2014-05-09	DT 74	SRR3049368	19
H151860632	52.146.309.453.1605.1746.1890	Human	2015-04-30	DT 1	SRR3286662	19
H152020838	54.149.319.465.1628.1780.1935	Human	2015-05-12	DT 193	SRR3286705	99
H152020863	55.150.320.468.1633.1785.1940	Human	2015-05-12	DT 87	SRR3322723	19
H152420817	56.155.327.484.1693.1842.2009	Human	2015-06-09	DT 1	SRR3286915	19
H150900566	6.100.214.267.267.267.267	Human	2015-02-23	PT U274	SRR1968962	313
H150940620	6.100.214.267.267.267.267	Human	2015-02-25	PT U274	SRR1967438	313
H150620544	6.102.205.257.257.257.257	Human	2015-02-03	DT 193	SRR1969492	313
H150620545	6.102.205.257.257.257.257	Human	2015-02-03	DT 193	SRR1968269	313
H141580501	6.108.224.278.278.278.278	Human	2014-04-11	DT 143	SRR1966408	313
H141940702	6.108.224.278.278.278.278	Human	2014-05-07	DT 132	SRR1968363	313
H142000599	6.108.224.278.278.278.278	Human	2014-05-12	DT 132	SRR1965263	313
H141480439	6.37.55.144.144.144.144	Human	2014-04-04	DT 56	SRR1967883	313
H141520470	6.37.55.144.144.144.144	Human	2014-04-08	DT 56	SRR1967248	313
H141580513	6.37.55.144.144.144.144	Human	2014-04-11	DT 56	SRR1966068	313
H141620518	6.37.55.144.144.144.144	Human	2014-04-15	DT 56	SRR1965662	313
H141620518	6.37.55.144.144.144.144	Human	2014-04-15	DT 56	SRR1969775	313
H141620529	6.37.55.144.144.144.144	Human	2014-04-15	DT 56	SRR1970264	313
H141620529	6.37.55.144.144.144.144	Human	2014-04-15	DT 56	SRR3048536	313
H150900461	6.37.55.272.272.272.272	Human	2015-02-23	DT 56	SRR1966023	313
H151720439	6.37.55.447.1595.1732.1874	Human	2015-04-21	DT 56	SRR3286620	313
H151720461	6.37.55.447.1595.1732.1874	Human	2015-04-21	DT 56	SRR3285401	313
H142740641	6.37.55.57.57.57.57	Human	2014-07-02	DT 56	SRR1966509	313
H142260380	6.7.9.10.10.10.10	Human	2014-05-29	DT 15	SRR1967419	313
H144000591	6.71.122.139.139.139.139	Human	2014-09-29	DT 2	SRR1969854	313
H143280585	6.71.122.150.150.150.150	Human	2014-08-08	DT 2	SRR1966418	313
H143280585	6.71.122.150.150.150.150	Human	2014-08-08	DT 2	SRR1968052	313
H152940468	6.71.122.150.1747.1926.2130	Human	2015-07-15	DT 2	SRR3285477	313
H150340503	6.71.122.150.612.636.660	Human	2015-01-14	DT 2	SRR1968084	313
H144180586	6.71.122.201.201.201.201	Human	2014-10-10	DT 2	SRR1967447	313
H144380544	6.71.122.203.203.203.203	Human	2014-10-24	DT 2	SRR1958303	313
H151020634	6.71.122.203.617.641.666	Human	2015-03-03	DT 2	SRR1968061	313
H143760579	60.11.118.134.134.134.134	Human	2014-09-11	DT 193	SRR1968338	19
H141580499	60.11.125.142.142.142.142	Human	2014-04-11	DT 104	SRR1967710	19
H143840498	60.11.130.147.147.147.147	Human	2014-09-17	PT U277	SRR1969122	323
H143880701	60.11.130.147.147.147.147	Human	2014-09-19	PT U277	SRR1969726	323
H145120591	60.11.130.237.237.237.237	Human	2014-12-16	DT 104	SRR1965592	323
H143540884	60.11.15.108.108.108.108	Human	2014-08-27	PT U302	SRR1968343	19
H143160444	60.11.15.118.118.118.118	Human	2014-07-31	DT 104	SRR1957845	19
H143160444	60.11.15.118.118.118.118	Human	2014-07-31	DT 104	SRR1967795	19
H144180582	60.11.15.118.118.1386.1488	Human	2014-10-10	DT 104	SRR1970208	19
H144140634	60.11.15.118.118.1386.1716	Human	2014-10-08	DT 104	SRR1958688	19
H143600539	60.11.15.118.118.1424.1529	Human	2014-09-01	DT 104	SRR1958631	19
H144100484	60.11.15.118.118.1659.1785	Human	2014-10-06	DT 104	SRR1966620	19
H151840476	60.11.15.118.118.1735.1878	Human	2015-04-29	DT 104	SRR3286644	19
H151820511	60.11.15.118.118.1737.1880	Human	2015-04-28	DT 104	SRR3322097	19
H152340669	60.11.15.118.118.538.2001	Human	2015-06-03	DT 104	SRR3286893	19
H152720608	60.11.15.118.118.538.2046	Human	2015-06-30	DT 104	SRR3286973	19
H141940700	60.11.15.118.1261.1353.1451	Human	2014-05-07	DT 104	SRR1967031	19
H153960420	60.11.15.118.1919.2152.2453	Human	2015-09-24	DT 104	SRR3284677	19
H150480665	60.11.15.118.411.411.1724	Human	2015-01-23	DT 104	SRR1967417	19
H145160574	60.11.15.118.411.411.413	Human	2014-12-18	DT 104	SRR1966843	19
H142160284	60.11.15.16.16.16.16	Human	2014-05-22	DT 104	SRR1970092	19
H152720648	60.11.15.16.16.1870.2062	Human	2015-06-30	DT 120	SRR3286949	19
H144140610	60.11.15.160.160.160.160	Human	2014-10-08	DT 104	SRR1958306	19
H142780374	60.11.15.167.167.167.1150	Human	2014-07-04	DT 104	SRR1966980	19
H144040621	60.11.15.167.167.167.1575	Human	2014-10-01	DT 104	SRR3049557	19
H144040620	60.11.15.167.167.167.167	Human	2014-10-01	DT 104	SRR3049029	19
H144240612	60.11.15.167.167.167.167	Human	2014-10-15	DT 104	SRR1957860	19
H144060575	60.11.15.167.167.167.818	Human	2014-10-02	DT 104	SRR3049551	19
H144120557	60.11.15.167.167.167.818	Human	2014-10-07	DT 104	SRR1957899	19
H144260673	60.11.15.170.170.170.170	Human	2014-10-16	DT 104	SRR1966000	19
H144560569	60.11.15.185.185.185.185	Human	2014-11-06	DT 104	SRR1967389	19
H144520716	60.11.15.191.191.191.191	Human	2014-11-04	DT 104	SRR1965513	19
H141741118	60.11.15.226.226.226.226	SOURCE UNKNOWN	2014-04-23	DT 104	SRR1965698	19
H141640734	60.11.15.226.226.797.830	Human	2014-04-16	DT 104	SRR1967148	19
H141840458	60.11.15.228.228.228.228	Human	2014-04-30	DT 104	SRR1970109	19
H151720643	60.11.15.23.23.23.1872	Human	2015-04-21	DT 104	SRR3284714	19
H142300580	60.11.15.23.23.23.23	Human	2014-06-02	DT 104	SRR3048779	19
H145100676	60.11.15.232.232.232.232	Human	2014-12-15	DT 104	SRR1959472	19
H150320703	60.11.15.248.248.248.248	Human	2015-01-13	DT 104	SRR1960252	19
H141920583	60.11.15.274.274.274.274	Human	2014-05-06	DT 104	SRR1966639	19
H141820390	60.11.15.288.288.288.288	Human	2014-04-29	DT 104	SRR1969825	19
H151280438	60.11.15.31.1082.1149.1227	Human	2015-03-20	DT 104	SRR3049680	19
H151720671	60.11.15.31.1082.1149.1871	Human	2015-04-21	DT 104	SRR3286623	19
H150260326	60.11.15.31.1387.1494.1602	Human	2015-01-08	DT 104	SRR1959478	19
H143220793	60.11.15.31.1395.1503.1612	Human	2014-08-05	DT 104	SRR1967149	19
H153400468	60.11.15.31.1826.2028.2271	Human	2015-08-17	DT 104	SRR3284813	19
H144280571	60.11.15.31.31.1580.1695	Human	2014-10-17	DT 104	SRR1969641	19
H150740512	60.11.15.31.31.31.1095	Human	2015-02-11	DT 104	SRR1970045	19
H143200611	60.11.15.31.31.31.1133	Human	2014-08-04	DT 104	SRR1965446	19
H150580642	60.11.15.31.31.31.1252	Human	2015-01-30	DT 104	SRR1969373	19
H141940697	60.11.15.31.31.31.1368	Human	2014-05-07	DT 104	SRR1966348	19
H141540514	60.11.15.31.31.31.1468	Human	2014-04-09	DT 104	SRR1967639	19
H153000432	60.11.15.31.31.31.2126	Human	2015-07-20	DT 104	SRR3285437	19
H142500094	60.11.15.31.31.31.31	Human	2014-06-16	DT 104	SRR3049902	19
H142520442	60.11.15.31.31.31.31	Human	2014-06-17	DT 104	SRR3049263	19
H143960356	60.11.15.31.31.31.585	Human	2014-09-25	DT 104	SRR1957900	19
H142320358	60.11.15.31.31.31.741	Human	2014-06-03	DT 104	SRR3048726	19
H142940577	60.11.15.31.31.31.741	Human	2014-07-16	DT 104	SRR3049082	19
H150820638	60.11.15.31.31.31.806	Human	2015-02-17	DT 104	SRR1965809	19
H144340709	60.11.15.31.413.413.416	Human	2014-10-22	DT 104	SRR1966230	19
H144340709	60.11.15.31.413.413.416	Human	2014-10-22	DT 104	SRR1967674	19
H150280543	60.11.15.31.424.424.427	Human	2015-01-09	DT 104	SRR1960186	19
H141660477	60.11.15.31.438.438.1336	Human	2014-04-17	DT 120	SRR1965710	19
H143820795	60.11.15.31.438.438.442	Human	2014-09-16	DT 104	SRR1966540	19
H142880253	60.11.15.31.454.455.1331	Human	2014-07-11	DT 104	SRR1965981	19
H144900572	60.11.15.31.454.455.1331	Human	2014-12-01	DT 104	SRR1963318	19
H144040612	60.11.15.31.454.455.461	Human	2014-10-01	DT 104	SRR3048701	19
H143260627	60.11.15.31.458.459.465	Human	2014-08-07	DT 104	SRR1970255	19
H144420905	60.11.15.31.516.523.531	Human	2014-10-28	DT 104	SRR1966530	19
H142700048	60.11.15.31.546.558.568	Human	2014-06-30	DT 104	SRR1969171	19
H143760580	60.11.15.31.546.558.568	Human	2014-09-11	DT 193	SRR1965896	19
H144080387	60.11.15.31.546.558.568	Human	2014-10-03	DT 104	SRR3049580	19
H144020717	60.11.15.31.546.558.606	Human	2014-09-30	DT 104	SRR1970277	19
H143280606	60.11.15.31.546.558.776	Human	2014-08-08	DT 104	SRR1969823	19
H143320471	60.11.15.31.546.558.776	Human	2014-08-12	DT 104	SRR1968638	19
H150320692	60.11.15.31.604.627.960	Human	2015-01-13	DT 104	SRR1963378	19
H150380351	60.11.15.31.604.627.960	Human	2015-01-16	DT 104	SRR1963345	19
H153460592	60.11.15.31.666.696.2252	Human	2015-08-20	DT 104	SRR3284841	19
H145060720	60.11.15.31.666.696.721	Human	2014-12-11	DT 104	SRR1963412	19
H141420398	60.11.15.31.807.847.885	Human	2014-04-01	DT 104	SRR3048655	19
H143920796	60.11.15.325.325.1350.1448	Human	2014-09-23	DT 104	SRR1957971	19
H145140591	60.11.15.336.547.559.569	Human	2014-12-17	PT U302	SRR1965276	19
H143720725	60.11.15.356.1100.1167.1249	Human	2014-09-09	DT 104	SRR1969947	19
H143780564	60.11.15.356.1140.1635.1756	Human	2014-09-12	DT 110	SRR1958670	19
H141660479	60.11.15.356.1201.1284.1377	Human	2014-04-17	DT 104	SRR1969130	19
H142600655	60.11.15.36.36.36.36	Human	2014-06-23	DT 104	SRR1969141	19
H144020708	60.11.15.366.1556.1688.1819	Human	2014-09-30	PT U302	SRR1958686	19
H141980458	60.11.15.397.439.439.443	NCTC AMPOULE	2014-05-09	DT 104	SRR1965423	19
H151820505	60.11.15.448.1596.1733.1875	Human	2015-04-28	DT 104	SRR3286578	19
H142380317	60.11.15.466.1629.1781.1936	Human	2014-06-06	DT 104	SRR3048556	19
H152280418	60.11.15.479.1678.1827.1988	Human	2015-05-29	PT U302	SRR3286779	19
H152440533	60.11.15.491.1707.1866.2056	Human	2015-06-10	DT 104	SRR3286927	19
H152900244	60.11.15.509.1736.1906.2108	Human	2015-07-13	DT 104	SRR3286974	19
H153560143	60.11.15.547.1818.2019.2311	Human	2015-08-27	PT U302	SRR3285420	19
H153440473	60.11.15.548.1822.2023.2266	Human	2015-08-19	DT 12	SRR3284830	19
H153440473	60.11.15.548.1822.2023.2266	Human	2015-08-19	DT 12	SRR3285440	19
H142920606	60.11.15.55.1189.1268.1359	Human	2014-07-15	DT 104	SRR1970081	19
H142740627	60.11.15.55.55.55.55	Human	2014-07-02	DT 104	SRR1965663	19
H142900379	60.11.15.65.65.65.65	Human	2014-07-14	DT 104	SRR1966835	19
H143080521	60.11.15.71.71.71.71	Human	2014-07-25	DT 104	SRR1968560	19
H141660474	60.11.152.186.186.186.186	Human	2014-04-17	DT 104	SRR1969233	19
H141660475	60.11.152.186.186.186.186	PORK - RAW	2014-04-17	PT U311	SRR1967514	19
H141741067	60.11.153.187.187.187.187	Human	2014-04-23	DT 104	SRR1967013	19
H142440682	60.11.23.24.24.24.24	Human	2014-06-11	PT U302	SRR3049952	19
H151420580	60.11.238.299.299.299.299	Human	2015-03-31	DT 104	SRR3049451	19
H151620362	60.11.305.441.1490.1616.1735	Human	2015-04-14	DT 104	SRR3286672	19
H142540310	60.11.34.35.35.35.35	Human	2014-06-18	DT 104	SRR3048685	19
H144240607	60.11.86.166.166.166.166	Human	2014-10-15	DT 104	SRR1958407	19
H152720615	60.11.86.166.1733.1903.2105	Human	2015-06-30	DT 104	SRR3286955	19
H143200210	60.11.86.91.91.91.91	Human	2014-08-04	DT 104	SRR1965074	19
H143340518	60.11.86.91.91.91.91	Human	2014-08-13	DT 104	SRR1966047	19
H152320524	60.153.324.480.1680.1829.1990	Human	2015-06-02	PT U302	SRR3286858	19
H152340700	60.153.324.480.1680.1829.1990	Human	2015-06-03	PT U302	SRR3284851	19
H152380466	7.157.330.488.1701.1860.2039	CAT	2015-06-05	PT U330	SRR3322031	19
H150300415	7.8.12.13.1207.1290.1384	Human	2015-01-12	PT U331	SRR1963471	19
H151560680	7.8.12.13.13.972.1023	Human	2015-04-09	PT U331	SRR3286667	19
H143580621	7.8.12.13.13.972.1542	Human	2014-08-29	PT U314	SRR1957829	19
H153120515	7.8.12.13.1775.1966.2181	Human	2015-07-28	PT U331	SRR3285430	19
H150780494	7.8.12.13.648.678.703	Human	2015-02-13	PT U302	SRR1965071	19
H141820391	7.8.12.13.652.1320.1415	Human	2014-04-29	PT U314	SRR1965880	19
H143340496	7.8.12.13.862.905.949	Human	2014-08-13	PT U331	SRR1968373	19
H142140689	8.9.13.14.14.14.14	Human	2014-05-21	DT 103	SRR1965387	313
H142140691	9.10.14.15.15.15.15	Human	2014-05-21	DT 1	SRR1965859	19
H151980548	9.148.317.463.1623.1771.1922	Human	2015-05-08	DT 1	SRR3286688	19
H152300644	9.148.317.477.1676.1825.1985	Human	2015-06-01	DT 1	SRR3321902	19
H142920575	9.42.64.66.66.66.66	Human	2014-07-15	DT 1	SRR1969701	19
H144200658	9.48.146.178.178.178.178	Human	2014-10-13	DT 1	SRR1958467	19
H144520703	9.48.151.184.184.184.184	Human	2014-11-04	DT 1	SRR1967739	19
H145220853	9.48.191.241.241.241.241	Human	2014-12-23	DT 1	SRR1960036	19
H143140582	9.48.77.80.80.80.80	Human	2014-07-30	DT 42	SRR1966232	19
H144340712	9.85.167.207.207.207.207	Human	2014-10-22	DT 1	SRR1960366	19
H150220503	9.98.195.245.245.245.245	Human	2015-01-06	DT 120	SRR1959363	19
H143040502	None	Human	2014-07-23	PT U288	SRR3049335	19
H143040507	None	Human	2014-07-23	PT U311	SRR3049156	34
H143040509	None	Human	2014-07-23	DT 195	SRR3049633	19
H143040511	None	Human	2014-07-23	DT 193	SRR3048857	34
H143540899	None	Human	2014-08-27	PT U312	SRR1963379	19
H143540899	None	Human	2014-08-27	PT U312	SRR1967051	19
H143620798	None	Human	2014-09-02	DT 120	SRR1968496	34
H143620798	None	Human	2014-09-02	DT 120	SRR3049022	34
H143640583	None	Human	2014-09-03	DT 193	SRR1966773	34
H144580657	None	Human	2014-11-07	DT 21	SRR1969960	34
H144620721	None	Human	2014-11-11	DT 11	SRR1966235	34
H144680551	None	Human	2014-11-14	DT 101	SRR3286577	19
H145200606	None	Human	2014-12-22	PT U311	SRR1969977	34
H150320614	None	Human	2015-01-13	DT 41	SRR1970235	19
H151540860	None	Human	2015-04-08	DT 104	SRR3286646	19
H151540864	None	Human	2015-04-08	DT 120	SRR3286617	34
H151540879	None	Human	2015-04-08	DT 193	SRR3286599	34
H151540888	None	Human	2015-04-08	DT 193	SRR3286678	34
H151540890	None	Human	2015-04-08	DT 193	SRR3286676	34
H151540892	None	Human	2015-04-08	DT 120	SRR3286587	34
H152380439	None	Human	2015-06-05	DT 193	SRR3285469	19
H152380468	None	Human	2015-06-05	PT U302	SRR3286865	19
H153480514	None	Human	2015-08-21	DT 193	SRR3285364	34
H153640677	None	Human	2015-09-02	DT 195	SRR3285374	34
H153640680	None	Human	2015-09-02	DT 193	SRR3285402	19
H153640688	None	Human	2015-09-02	PT U302	SRR3285413	19
