# Supplementary material for: Increased phage resistance through lysogenic conversion accompanying emergence of monophasic Salmonella Typhimurium ST34 pandemic strain
Source: Microb Genom. 2022 Nov 16;8(11):mgen000897. doi: 10.1099/mgen.0.000897 (PMC9836087; doi:10.1099/mgen.0.000897)
Supplement: Supplementary material 4 [file mgen-8-897-s005.xlsx]

## Sheet: Supplementary_Table_3
Strain designation	Accession no. (ERS,ERR,SAME)	Enterobase_ID	Source	Date	Year	Country	Originating Laboratory	Reference	mTmV	sopE.x	mTmV2_STY194	mTmV_1569	mTmII	sgi4	continent	continent_ET	Sequence Type	depth
L0085709	ERS008976	N/A	DOG	NK	2009	United Kingdom	NK	Petrovska et al. 2016	-	-		-	-	sgi4	Europe	Western Europe	NK	NK
S0433209	ERS008982	N/A	PIG	NK	2009	United Kingdom	NK	Petrovska et al. 2016	-	sopE		mTmV_1569*	mTmII	sgi4	Europe	Western Europe	NK	NK
S01569-10	ERS023498	N/A	PIG	NK	2010	United Kingdom	NK	Petrovska et al. 2016	-	sopE		mTmV_1569*	-	sgi4	Europe	Western Europe	NK	NK
S04797-08	ERS023499	N/A	BUSTARD	NK	2008	United Kingdom	NK	Petrovska et al. 2016	mTmV*	sopE			mTmII	sgi4	Europe	Western Europe	NK	NK
S00065-06	ERS023515	N/A	CATTLE	NK	2006	United Kingdom	NK	Petrovska et al. 2016	-	-		-	mTmII	sgi4	Europe	Western Europe	NK	NK
S0344705	ERS008963	N/A	HORSE	NK	2005	United Kingdom	NK	Petrovska et al. 2016					mTmII	sgi4	Europe	Western Europe	NK	NK
S01364-10	ERS023516	N/A	CATTLE	NK	2010	United Kingdom	NK	Petrovska et al. 2016	mTmV*	sopE			mTmII	sgi4	Europe	Western Europe	NK	NK
S04698-09	ERS023534	N/A	CATTLE	NK	2009	United Kingdom	NK	Petrovska et al. 2016	mTmV*	sopE			-	sgi4	Europe	Western Europe	NK	NK
L01730-06	ERS023529	N/A	PIG	NK	2006	United Kingdom	NK	Petrovska et al. 2016	-	-	-	-	undetermined	sgi4	Europe	Western Europe	NK	NK
H105280433	ERS037936	N/A	Human	NK	2010	United Kingdom	NK	Petrovska et al. 2016	mTmV*	sopE			-	sgi4	Europe	Western Europe	NK	NK
2200/2	ERS037960	N/A	PIG	NK	2009	Italy	NK	Petrovska et al. 2016	-	sopE	mTmV2_STY194*		mTmII	sgi4	Europe	Southern Europe	NK	NK
2448/2	ERS037961	N/A	CATTLE	NK	2010	Italy	NK	Petrovska et al. 2016	-	sopE	mTmV2_STY194*		mTmII	sgi4	Europe	Southern Europe	NK	NK
1790/1	ERS037969	N/A	Turkey	NK	2007	Italy	NK	Petrovska et al. 2016	-	-	-	-	-	sgi4	Europe	Southern Europe	NK	NK
1948/2	ERS037971	N/A	PIG	NK	2007	Italy	NK	Petrovska et al. 2016	-	sopE	mTmV2_STY194*		mTmII	sgi4	Europe	Southern Europe	NK	NK
242/2	ERS037952	N/A	Shelfish	NK	2006	Italy	NK	Petrovska et al. 2016	-	-	-	-	mTmII	sgi4	Europe	Southern Europe	NK	NK
1693/1	ERS043715	N/A	Human	NK	2007	Italy	NK	Petrovska et al. 2016	-	sopE	mTmV2_STY194*		-	sgi4	Europe	Southern Europe	NK	NK
2841/2	ERS037955	N/A	Human	NK	2009	Italy	NK	Petrovska et al. 2016	-	-	-	-	mTmII	sgi4	Europe	Southern Europe	NK	NK
692/26	ERS037956	N/A	PIG	NK	2008	Italy	NK	Petrovska et al. 2016	-	-	-	-	-	sgi4	Europe	Southern Europe	NK	NK
629/2	ERS037958	N/A	Swine	NK	2008	Italy	NK	Petrovska et al. 2016	-	sopE	mTmV2_STY194*		mTmII	sgi4	Europe	Southern Europe	NK	NK
H07 166 0082	ERS037902	N/A	Human	NK	2007	United Kingdom	NK	Petrovska et al. 2016	-	-		-	-	sgi4	Europe	Western Europe	NK	NK
H07 338 0264	ERS037908	N/A	Human	NK	2007	United Kingdom	NK	Petrovska et al. 2016	-	-		-	mTmII	sgi4	Europe	Western Europe	NK	NK
L0064707	ERS008969	N/A	PIG	NK	2007	United Kingdom	NK	Petrovska et al. 2016	-	-	-	-	-	sgi4	Europe	Western Europe	NK	NK
SSI_AA527	ERR1540390	SAL_MA4280AA	Human	NK	2014	Denmark	STATENS SERUM INSTITUT		-	-	-	-	-	sgi4	Europe	Northern Europe	34	24.5247
17EP001816	ERR3340857	SAL_WA9728AA	Human	NK	2017	Norway	NK		mTmV*?	sopE	-	-	-	sgi4*	Europe	Northern Europe	34	83.8387
17EP001883	ERR3340862	SAL_WA9723AA	Human	NK	2017	Norway	NORWEGIAN INSTITUTE OF PUBLIC HEALTH		mTmV*	sopE	-	-	-	sgi4*	Europe	Northern Europe	34	95.8681
17EP002422	ERR3340866	SAL_WA9719AA	Human	NK	2017	Norway	NORWEGIAN INSTITUTE OF PUBLIC HEALTH		mTmV*	sopE	-	-	undetermined	sgi4*	Europe	Northern Europe	34	88.4526
2017-22-798-13	ERR3340868	SAL_WA9717AA	Environment	NK	2017	Norway	NORWEGIAN INSTITUTE OF PUBLIC HEALTH		mTmV*	sopE	-	-		sgi4*	Europe	Northern Europe	34	90.402
2017-01-4449-1	ERR3340870	SAL_WA9715AA	Environment	NK	2017	Norway	NORWEGIAN INSTITUTE OF PUBLIC HEALTH		mTmV*	sopE	-	-	-	sgi4*	Europe	Northern Europe	34	80.7196
2017-01-4449	ERR3340872	SAL_WA9713AA	Environment	NK	2017	Norway	NORWEGIAN INSTITUTE OF PUBLIC HEALTH		mTmV*	sopE	-	-	-	sgi4*	Europe	Northern Europe	34	78.9943
ERR3385856	ERR3385856	SAL_XA6691AA	wild vulture	NK	2015	Spain	FISABIO - Public Health	Marin et al. 2019	-	sopE	-	mTmV_1569*		sgi4*	Europe	Southern Europe	34	28.7553
ERR3385858	ERR3385858	SAL_XA6689AA	wild vulture	NK	2015	Spain	FISABIO - Public Health	Marin et al. 2019	-	sopE	-	-	undetermined	sgi4*	Europe	Southern Europe	34	28.4967
ERR3385859	ERR3385859	SAL_XA6688AA	wild vulture	NK	2015	Spain	FISABIO - Public Health	Marin et al. 2019	-	-	-	-	-	sgi4*	Europe	Southern Europe	34	38.243
ERR3385860	ERR3385860	SAL_XA6687AA	wild vulture	NK	2015	Spain	FISABIO - Public Health	Marin et al. 2019	-	-	-	-	-	sgi4*	Europe	Southern Europe	34	44.0971
ERR1540564	ERR1540564	SAL_MA4106AA	Food	NK	2013	Denmark	STATENS SERUM INSTITUT		-	-	-	-	undetermined	sgi4	Europe	Northern Europe	34	47.5854
ERR3385862	ERR3385862	SAL_XA6685AA	wild vulture	NK	2015	Spain	FISABIO - Public Health	Marin et al. 2019	-	-	-	-	-	sgi4*	Europe	Southern Europe	34	32.3717
ERR3385865	ERR3385865	SAL_XA6682AA	wild vulture	NK	2015	Spain	Fisabio		mTmV*	sopE	-	mTmV_1569*	-	sgi4*	Europe	Southern Europe	34	31.9829
ERR3385867	ERR3385867	SAL_XA6680AA	wild vulture	NK	2015	Spain	FISABIO - Public Health	Marin et al. 2019	-	-	-	-	-	sgi4*	Europe	Southern Europe	34	33.509
ERS3559641	ERR3415697	SAL_XA9807AA	Livestock	NK	2016	China	YANGZHOU UNIVERSITY		-	sopE	-	-	-	sgi4*	Asia	Northeast Asia	34	312.115
ERR3581184	ERR3581184	SAL_ZA9348AA	Environment	NK	2019	Germany	FEDERAL INSTITUTE FOR RISK ASSESSMENT (BFR)		-	-	-	mTmV_1569*	mTmII	sgi4*	Europe	Central Europe	34	78.899
ERR3581195	ERR3581195	SAL_ZA9337AA	Environment	NK	2019	Germany	FEDERAL INSTITUTE FOR RISK ASSESSMENT (BFR)		-	-	-	-	-	sgi4*	Europe	Central Europe	34	87.2024
ERR3581381	ERR3581381	SAL_ZA9151AA	Environment	NK	2017	Germany	FEDERAL INSTITUTE FOR RISK ASSESSMENT (BFR)		-	-	-	mTmV_1569*	mTmII	sgi4	Europe	Central Europe	34	47.1624
ERR3581407	ERR3581407	N/A	Food	NK	2013	Germany	FEDERAL INSTITUTE FOR RISK ASSESSMENT (BFR)		-	-	-	mTmV_1569*	mTmII	sgi4	Europe	Central Europe	34	83.1146
ERR3581443	ERR3581443	SAL_ZA9089AA	Food	NK	2018	Germany	FEDERAL INSTITUTE FOR RISK ASSESSMENT (BFR)		-	-	-	mTmV_1569*	mTmII	sgi4	Europe	Central Europe	34	58.4756
ERR3581506	ERR3581506	SAL_ZA9026AA	Food	NK	2019	Germany	FEDERAL INSTITUTE FOR RISK ASSESSMENT (BFR)		-	-	-	mTmV_1569*	mTmII	sgi4	Europe	Central Europe	34	90.9781
ERR1590200	ERR1590200	N/A	Human	NK	2013	Italy	IZSLER	Morganti et al. 2018	-	-	-	mTmV_1569*	mTmII	sgi4	Europe	Southern Europe	34	92.082
ERR3581570	ERR3581570	SAL_ZA8962AA	Food	NK	2017	Germany	FEDERAL INSTITUTE FOR RISK ASSESSMENT (BFR)		-	-	-	mTmV_1569*	mTmII	sgi4	Europe	Central Europe	34	39.2566
ERR3581757	ERR3581757	SAL_ZA8775AA	Food	NK	2018	Germany	FEDERAL INSTITUTE FOR RISK ASSESSMENT (BFR)		-	-	-	-	-	sgi4*	Europe	Central Europe	34	39.1824
ERR3581911	ERR3581911	SAL_ZA8621AA	Environment	NK	2018	Germany	FEDERAL INSTITUTE FOR RISK ASSESSMENT (BFR)		-	-	-	-	mTmII	-	Europe	Central Europe	NA	NA
FD01846628	ERR3635462	N/A	NK	NK	NK	Europe	EI		-	-	-	mTmV_1569*	undetermined	sgi4	Europe	Europe	34	46.4906
FD01846635	ERR3635469	N/A	NK	NK	NK	Europe	EI		-	-	-	-	undetermined	sgi4*	Europe	Europe	34	11.316
FD01846658	ERR3635492	N/A	NK	NK	2013	NONE	EI		-	-	-	-	undetermined	sgi4*	NK	NK	NF?	10.3466
Typhimurium	ERR1592383	SAL_XA0885AA	Poultry	2012-08-01	2012	Poland	DTU		-	-	-	-	undetermined	sgi4	Europe	Central Europe	34	51.0776
FD01846674	ERR3635506	N/A	NK	NK	2013	NONE	EI		mTmV*	sopE	-	mTmV_1569*	mTmII	sgi4*	NK	NK	34	27.4321
FD01846676	ERR3635508	N/A	NK	NK	NK	Europe	EI		mTmV*	sopE	-	mTmV_1569*	undetermined	sgi4	Europe	Europe	34	33.1833
FD01846682	ERR3635513	N/A	NK	NK	2013	NONE	EI		mTmV*	sopE	-	mTmV_1569*	mTmII	sgi4*	NK	NK	34	30.4589
FD01846690	ERR3635521	N/A	NK	NK	2013	NONE	EI		-	-	-	mTmV_1569*	mTmII	sgi4*	NK	NK	34?	16.179
FD01847436	ERR3635994	N/A	NK	NK	2013	South America	EI		-	-	-	mTmV_1569*	mTmII	sgi4	America	South America	34	18.7816
FD01847440	ERR3635998	N/A	NK	NK	2013	South America	EI		-	-	-	-	-	sgi4*	America	South America	34	18.0339
FD01847949	ERR3636294	N/A	NK	NK	2014	South America	EI		-	-	-	-	-	sgi4	America	South America	NF	14.9224
FD01848038	ERR3636383	N/A	NK	NK	2015	South America	EI		-	-	-	mTmV_1569*	mTmII	sgi4*	America	South America	34	25.181
FD01848055	ERR3636399	N/A	NK	NK	2016	South America	EI		mTmV*	-	-	mTmV_1569*	undetermined	sgi4	America	South America	NF*?	18.3333
monofasisk	ERR1592397	SAL_XA0871AA	Poultry	2012-10-01	2012	Poland	DTU		-	-	-	mTmV_1569*	mTmII	sgi4	Europe	Central Europe	34	45.5306
FD01848263	ERR3636497	N/A	NK	NK	2005	Europe	EI		-	-	-	-	-	sgi4*	Europe	Europe	NF	28.5914
FD01849113	ERR3636949	N/A	NK	NK	2013	Africa	EI		-	-	-	-	-	sgi4*	Africa	Africa	34	15.8729
FD01849278	ERR3637031	N/A	NK	NK	2011	Africa	EI		-	-	-	mTmV_1569*	mTmII	sgi4*	Africa	Africa	34?	20.787
FD01849283	ERR3637035	N/A	NK	NK	2007	Africa	EI		-	-	-	-	-	-	Africa	Africa	NF*?	23.3191
FD01849290	ERR3637042	N/A	NK	NK	2001	Africa	EI		-	-	-	-	-	sgi4*	Africa	Africa	34	47.765
FD01874779	ERR3638664	N/A	NK	NK	2008	Africa	EI		mTmV*	sopE	-	mTmV_1569*	mTmII	sgi4*	Africa	Africa	34	46.3793
FD01875900	ERR3639254	N/A	NK	NK	2011	Africa	EI		-	-	-	-	undetermined	-	Africa	Africa	34	39.3093
FD01875908	ERR3639260	N/A	NK	NK	2011	Africa	EI		-	-	-	-	undetermined	-	Africa	Africa	34	42.2889
2011-60-538-1	ERR769315	SAL_AA7428AA	Livestock	2011-01-01	2011	Denmark	Technical University of Denmark		-	-	-	mTmV_1569*	mTmII	sgi4*	Europe	Northern Europe	34	70.8224
monofasisk	ERR1592398	SAL_XA0870AA	Poultry	2012-10-01	2012	Poland	DTU		-	-	-	mTmV_1569*	undetermined	sgi4*	Europe	Central Europe	34	49.2344
2011-60-176-1	ERR769346	SAL_AA7397AA	Livestock	2011-01-01	2011	Denmark	Technical University of Denmark		-	-	-	-	-	sgi4*	Europe	Northern Europe	34	106.584
S368	ERR957001	SAL_AA7287AA	NK	2014	2014	Portugal	Animal and Plant Health Agency (UK)	Figueiredo et al. 2015	-	-	-	mTmV_1569*	undetermined	sgi4*	Europe	Southern Europe	34	19.3011
SAL-18-VL-OH-ON-0043	SRR10037214	SAL_ZA0768AA	Companion Animal	2018-11-01	2018	Canada	FDA		-	-	-	mTmV_1569*	mTmII	sgi4	America	North America	34	31.1563
NC_WHO_S096	SRR10042383	SAL_ZA0651AA	Human	2012-11-01	2012	Lebanon	FDA		-	-	-	mTmV_1569*	mTmII	sgi4	Asia	Western Asia	34	47.4629
VL-0618-5	SRR10051127	SAL_ZA0661AA	Companion Animal	2018-06-01	2018	Cambodia	FDA		mTmV*	sopE	-	mTmV_1569*	mTmII	sgi4	Asia	Southeast Asia	34	17.3363
AG19-0312	SRR10084926	SAL_BA3349AA	Companion Animal	2018-11-01	2018	United States	FDA		-	-	-	mTmV_1569*	mTmII	sgi4	America	North America	34	66.8917
ThaiSalmonella_541013	SRR10172159	SAL_ZA4087AA	Livestock	2011-11-01	2011	Thailand	University of Bath		-	-	-	mTmV_1569*	undetermined	sgi4	Asia	Southeast Asia	34	19.8239
ThaiSalmonella_543009	SRR10172172	SAL_ZA4100AA	Companion Animal	2012-06-01	2012	Thailand	University of Bath		-	sopE	-	mTmV_1569*	undetermined	sgi4	Asia	Southeast Asia	34?	12.6496
ThaiSalmonella_193	SRR10172183	SAL_ZA4111AA	Livestock	2013-09-01	2013	Thailand	University of Bath		-	sopE	-	mTmV_1569*	undetermined	sgi4	Asia	Southeast Asia	34	18.0081
monofasisk	ERR1592433	SAL_XA0835AA	Livestock	2012-04-01	2012	Poland	DTU		-	-	-	mTmV_1569*	mTmII	sgi4*	Europe	Central Europe	34	50.7314
ThaiSalmonella_60	SRR10172192	SAL_ZA4120AA	Companion Animal	2013-08-01	2013	Thailand	University of Bath		-	-	-	mTmV_1569*	undetermined	sgi4*	Asia	Southeast Asia	34	18.0114
UNAM2018123_Sa_AN13	SRR10189755	SAL_ZA4637AA	Livestock	2018-05-01	2018	Mexico	SENASICA		mTmV*	sopE	-	mTmV_1569*	mTmII	sgi4*	America	North America	34	130.358
PNCS005052	SRR10240811	SAL_ZA6481AA	Human	2018-05-01	2018	Canada	National Microbiology Laboratory		-	-	-	mTmV_1569*	mTmII	sgi4	America	North America	34?	14.658
815513	SRR10254243	SAL_ZA9913AA	Human	2019-09-01	2019	United Kingdom	Public Health England		-	sopE	mTmV2_STY194*	-	-	-	Europe	Western Europe	34	36.7481
SX17G598	SRR10321788	N/A	Human	2017-05-17	2017	China	Chinese CDCP		-	-	-	-	-	sgi4*	Asia	Northeast Asia	34	271.293
SX17G597	SRR10321789	N/A	Human	2017-05-17	2017	China	Chinese CDCP		-	-	-	-	-	sgi4*	Asia	Northeast Asia	34	273.503
SX17G596	SRR10321790	N/A	Human	2017-05-17	2017	China	Chinese CDCP		-	-	-	-	-	sgi4*	Asia	Northeast Asia	34	239.832
SX17G595	SRR10321791	N/A	Human	2017-05-17	2017	China	Chinese CDCP		-	-	-	-	-	sgi4*	Asia	Northeast Asia	34	228.31
SX17G594	SRR10321792	N/A	Human	2017-05-17	2017	China	Chinese CDCP		-	-	-	-	-	sgi4*	Asia	Northeast Asia	34	272.892
monofasisk	ERR1592520	N/A	Livestock	2013-03-01	2013	Germany	DTU		-	-	-	-	undetermined	sgi4*	Europe	Central Europe	34	45.9696
SX17G593	SRR10321793	N/A	Human	2017-05-17	2017	China	Chinese CDCP		-	-	-	-	-	sgi4*	Asia	Northeast Asia	34	226.119
SX17G592	SRR10321794	N/A	Human	2017-05-17	2017	China	Chinese CDCP		-	-	-	-	-	sgi4*	Asia	Northeast Asia	34	247.167
SX17G590	SRR10321795	N/A	Human	2017-05-17	2017	China	Chinese CDCP		-	-	-	-	-	sgi4*	Asia	Northeast Asia	34	295.42
826239	SRR10350928	SAL_AB1356AA	Human	2019-10-01	2019	United Kingdom	Public Health England		-	sopE	-	-	-	sgi4*	Europe	Western Europe	34	21.7734
AZ_TG68559	SRR1049697	SAL_EA0420AA	Livestock	NK	2010	United States	FDA(USA)		-	-	-	mTmV_1569*	mTmII	sgi4	America	North America	NF?	13.7396
FNE0135	SRR1425285	SAL_DA6271AA	NK	2013-04-01	2013	China	FDA(USA)		-	-	-	-	-	sgi4	Asia	Northeast Asia	34	57.4501
2010K-2457	SRR1503237	SAL_DA5915AA	Human	2010-10-01	2010	United States	CDCP (PulseNet)		-	-	-	mTmV_1569*	mTmII	sgi4*?	America	North America	NF*?	4.38414
2011K-0863	SRR1503240	SAL_DA5912AA	NK	2011-03-01	2011	United States	CDCP (PulseNet)		-	-	-	mTmV_1569*	mTmII	sgi4*	America	North America	34	11.6073
2012K-0073	SRR1503242	SAL_DA5910AA	Human	2011-08-01	2011	United States	CDCP (PulseNet)		-	-	-	mTmV_1569*	mTmII	sgi4*	America	North America	34	14.751
H120260565	SRR1646154	N/A	Human	2012-01-01	2012	United Kingdom	PHE		mTmV*	sopE	-	mTmV_1569*	mTmII	sgi4*	Europe	Western Europe	34	26.6901
WAPHL_SAL-A00665	SRR1781613	SAL_CA8379AA	Environment	2014-09-01	2014	United States	FDA(USA)		-	-	-	mTmV_1569*	mTmII	-	America	North America	34	41.1029
CFSAN024425	SRR1793536	SAL_CA8183AA	Swine	2008	2008	Belgium	FDA(USA)		-	-	-	-	-	sgi4*	Europe	Western Europe	34	44.9854
PNUSAS000227	SRR1931738	SAL_CA7176AA	NK	2013-12-01	2013	United States	CDCP (PulseNet)		-	-	-	mTmV_1569*	mTmII	sgi4	America	North America	34	103.584
71411	SRR1963298	N/A	Food	2013-05-01	2013	United Kingdom	PHE		-	-	-	-	-	sgi4*	Europe	Western Europe	34	38.1786
PNUSAS000226	SRR2015056	SAL_BA5162AA	NK	2013-09-01	2013	United States	CDCP (PulseNet)		-	-	-	mTmV_1569*	mTmII	sgi4	America	North America	34	26.7167
CFSAN031352	SRR2053349	SAL_BA3616AA	Livestock	2013-12-01	2013	Thailand	FDA(USA)		-	sopE	-	mTmV_1569*	mTmII	sgi4*	Asia	Southeast Asia	NF	86.6756
CFSAN031337	SRR2054203	SAL_BA3529AA	Livestock	2013-12-01	2013	Thailand	FDA(USA)		-	-	-	mTmV_1569*	mTmII	sgi4	Asia	Southeast Asia	NF	85.5247
PNUSAS000405	SRR2058198	SAL_BA3370AA	Human	2014-10-01	2014	United States	CDCP (PulseNet)		-	-	-	mTmV_1569*	mTmII	sgi4*	America	North America	34	38.6959
PNUSAS000440	SRR2058212	SAL_BA3345AA	NK	2015-05-01	2015	United States	CDCP (PulseNet)		-	-	-	mTmV_1569*	mTmII	sgi4*	America	North America	34	28.9751
CFSAN035087	SRR2153006	SAL_BA1246AA	Human	2015-06-01	2015	United States	FDA(USA)		-	-	-	mTmV_1569*	mTmII	sgi4	America	North America	34	44.1844
STM206	ERR1592608	N/A	Human	NK	2014	Italy	IZSLER	Morganti et al. 2018	-	-	-	mTmV_1569*	mTmII	sgi4	Europe	Southern Europe	34	44.2033
PNUSAS000613	SRR2192236	SAL_EA1569AA	Livestock	2015-05-01	2015	United States	CDCP (PulseNet)		-	-	-	mTmV_1569*	mTmII	sgi4*	America	North America	34	41.1894
1731	SRR2538285	SAL_FA7251AA	Human	NK	2010	Australia	University of New South Wales		-	-	-	mTmV_1569*	mTmII	sgi4*	Oceania	Oceania	NF	19.064
1732	SRR2538287	SAL_FA7249AA	Human	NK	2010	Australia	University of New South Wales		-	-	-	mTmV_1569*	mTmII	sgi4*	Oceania	Oceania	NF?	22.9426
1733	SRR2538288	SAL_FA7248AA	Human	NK	2010	Australia	University of New South Wales		-	-	-	mTmV_1569*	mTmII	sgi4*	Oceania	Oceania	34	32.3844
1730	SRR2538289	SAL_FA7247AA	Human	NK	2011	Australia	University of New South Wales		-	-	-	mTmV_1569*	mTmII	sgi4*	Oceania	Oceania	34	27.6287
PNUSAS000920	SRR2544742	SAL_EA2321AA	Human	2015-03-01	2015	United States	CDCP (PulseNet)		-	-	-	mTmV_1569*	mTmII	sgi4	America	North America	34	66.5331
CVM N51306	SRR2567199	SAL_EA3554AA	Livestock	2013	2013	United States	Food and Drug Administration (US)		-	-	-	mTmV_1569*	mTmII	sgi4	America	North America	NF	22.7577
2015K-0418	SRR2577642	N/A	Human	NK	2014	United States	CDC	Elnekave et al. 2018	-	sopE	-	mTmV_1569*	mTmII	sgi4	America	North America	34	43.9054
FSIS1503463	SRR2961914	SAL_EA5609AA	Poultry	2015	2015	United States	USDA		-	-	-	mTmV_1569*	mTmII	sgi4	America	North America	34	45.6486
ADRDL-15-5149	SRR2962659	SAL_EA5488AA	Livestock	2015	2015	United States	FDA(USA)		-	-	-	mTmV_1569*	mTmII	sgi4*	America	North America	34?	24.0677
LB-7	DRR107057	SAL_NA2861AA	Poultry	2010	2010	Italy	National Institute of Infectious Diseases - Japan		-	-	-	mTmV_1569*	mTmII	sgi4	Europe	Southern Europe	34	88.6757
S01413-16	ERR1744969	SAL_UA1929AA	Wild Animal	2016	2016	United Kingdom	Animal and Plant Health Agency (APHA)		-	-	-	-	-	sgi4*	Europe	Western Europe	34	22.2694
Typhimurium 135497	SRR2975903	N/A	Human	2010-09-28	2010	Israel	Sheba Medical Center		-	-	-	-	-	sgi4*	Asia	Western Asia	NF?	52.9197
FSIS1503558	SRR3000018	SAL_EA6384AA	Livestock	2015	2015	United States	USDA		mTmV*	sopE	-	mTmV_1569*	mTmII	sgi4*	America	North America	34	76.6494
R9_3269_R2	SRR3097462	SAL_VA6605AA	Human	NK	2008	United States			mTmV*	sopE	-	-	-	sgi4*	America	North America	34	26.7767
R9_3270_R2	SRR3097567	SAL_VA6554AA	Human	NK	2008	United States	Cornell University		-	-	-	-	-	sgi4*	America	North America	34	23.1841
CFSAN045348	SRR3272251	SAL_FA2392AA	Livestock	2014-05-01	2014	Thailand	FDA(USA)		-	-	-	mTmV_1569*	mTmII	sgi4*	Asia	Southeast Asia	34	20.0656
FSIS1605973	SRR3284592	SAL_FA2459AA	Livestock	2016	2016	United States	USDA		-	-	-	mTmV_1569*	mTmII	sgi4*	America	North America	34	26.4867
CVM N57359F	SRR3295767	N/A	Porcine	NK	2014	United States	FDA	Elnekave et al. 2018	-	sopE	-	-	-	sgi4	America	North America	34	23.6123
FSIS1606261	SRR3383827	SAL_FA5165AA	Livestock	2016	2016	United States	USDA		-	-	-	mTmV_1569*	mTmII	sgi4	America	North America	34	68.0156
CFSAN045335	SRR3465356	SAL_FA5990AA	Livestock	2013-12-01	2013	Thailand	FDA(USA)		-	-	-	mTmV_1569*	mTmII	sgi4	Asia	Southeast Asia	34	38.6666
CFSAN045319	SRR3465410	SAL_FA5965AA	Livestock	2013-09-01	2013	Thailand	FDA(USA)		-	-	-	mTmV_1569*	mTmII	sgi4*	Asia	Southeast Asia	34	38.6376
S05355-15	ERR1745007	SAL_UA1891AA	Wild Animal	2015	2015	United Kingdom	Animal and Plant Health Agency (APHA)		mTmV*	sopE	-	mTmV_1569*	mTmII	sgi4*	Europe	Western Europe	34	34.4047
FDA00003755	SRR3474693	SAL_FA6078AA	Environment	2012	2012	United States	FDA(USA)		-	-	-	mTmV_1569*	mTmII	sgi4	America	North America	34	39.4559
FSIS1606397	SRR3476377	SAL_FA6180AA	Livestock	2016	2016	United States	USDA		-	-	-	mTmV_1569*	mTmII	sgi4*	America	North America	34	30.148
PNUSAS002132	SRR3499747	SAL_FA6608AA	NK	2016-04-01	2016	United States	CDCP (PulseNet)		-	-	-	mTmV_1569*	mTmII	sgi4	America	North America	34	42.0169
FSIS1606634	SRR3555081	N/A	Porcine	NK	2016	United States	USDA	Elnekave et al. 2018	mTmV*	sopE	-	-	-	sgi4*	America	North America	NF	28.7556
CVM N40368	SRR3664727	SAL_FA9086AA	Livestock	NK	2012	United States	Food and Drug Administration (US)		-	-	-	mTmV_1569*	mTmII	sgi4	America	North America	34?	18.5879
FDA00010558	SRR4098785	SAL_GA8592AA	Environment	2016-08-01	2016	Mexico	FDA(USA)		-	-	-	mTmV_1569*	mTmII	sgi4*	America	North America	34	36.2649
FSIS1607596	SRR4195705	SAL_GA9060AA	Livestock	2016	2016	United States	USDA		-	-	-	mTmV_1569*	mTmII	sgi4*	America	North America	34	66.4167
FSIS1607729	SRR4293049	SAL_GA9623AA	Livestock	2016	2016	United States	USDA		-	-	-	mTmV_1569*	mTmII	-	America	North America	34	51.5314
PNUSAS004211	SRR4450025	SAL_HA1563AA	NK	2011-09-01	2011	United States	CDCP (PulseNet)		-	-	-	mTmV_1569*	mTmII	sgi4	America	North America	34	67.5481
PNUSAS004213	SRR4450027	SAL_HA1561AA	NK	2011-10-01	2011	United States	CDCP (PulseNet)		-	-	-	mTmV_1569*	mTmII	sgi4	America	North America	34	49.4084
ERR1815499_22	ERR1815499	N/A	Human	2016-05-17	2016	Ireland	NK		mTmV*	sopE	-	mTmV_1569*	-	sgi4*	Europe	Western Europe	34	34.4413
PNUSAS003936	SRR4841831	SAL_HA3026AA	NK	2009-12-01	2009	United States	CDCP (PulseNet)		-	-	-	mTmV_1569*	mTmII	sgi4	America	North America	34	62.6146
PNUSAS003935	SRR4841846	N/A	Human	NK	2008	United States	NK	Elnekave et al. 2018	-	-	-	mTmV_1569*	mTmII	sgi4	America	North America	34	54.9597
SRR4897062	SRR4897062	N/A	Foodproduct	NK	2016	United States	USDA-FSIS	Elnekave et al. 2018	-	sopE	-	mTmV_1569*	mTmII	sgi4*	America	North America	34	67.5301
SRR5045027	SRR5045027	N/A	Foodproduct	NK	2016	United States	USDA-FSIS	Elnekave et al. 2018	-	sopE	-	mTmV_1569*	mTmII	sgi4*	America	North America	34	53.7573
967864	SRR5055582	SAL_HA5002AA	Human	NK	NA	Canada	National Microbiology Laboratory		-	-	-	mTmV_1569*	undetermined	sgi4*	America	North America	34	31.9686
L1874	SRR5090715	SAL_VA5665AA	Human	2008-04-01	2008	Australia	University of New South Wales		-	-	-	mTmV_1569*	mTmII	sgi4	Oceania	Oceania	34	24.9689
FSIS1710414	SRR5277200	SAL_IA6666AA	Livestock	2017	2017	United States	USDA		-	-	-	mTmV_1569*	mTmII	-	America	North America	34	56.4739
OH-17-537	SRR5292394	SAL_IA7397AA	NK	2017	2017	United States	FDA(USA)		-	-	-	mTmV_1569*	mTmII	sgi4	America	North America	34	60.1314
FSIS1710449	SRR5297980	SAL_IA7532AA	Livestock	2017	2017	United States	USDA		-	-	-	mTmV_1569*	mTmII	sgi4*	America	North America	34?	9.19929
FSIS1710787	SRR5345371	SAL_IA9026AA	Poultry	2017	2017	United States	USDA		-	-	-	mTmV_1569*	mTmII	-	America	North America	34	38.6983
ERR1857451	ERR1857451	N/A	Human	NK	2017	Ireland	University Hospital Galway		-	-	-	mTmV_1569*	mTmII	sgi4*	Europe	Western Europe	34	29.2743
PNUSAS010064	SRR5382729	SAL_JA0342AA	NK	2012-05-01	2012	United States	CDCP (PulseNet)		-	-	-	mTmV_1569*	mTmII	sgi4	America	North America	34	122.162
FSIS1710756	SRR5444237	SAL_JA2117AA	Livestock	2017	2017	United States	USDA		-	-	-	mTmV_1569*	mTmII	sgi4	America	North America	34	41.6554
FDA00000366	SRR5650713	SAL_JA9533AA	Food	2003-01-01	2003	Portugal	FDA(USA)		-	-	-	-	-	sgi4	Europe	Southern Europe	34	49.0783
CCK-B-038	SRR5931623	SAL_VA4623AA	Poultry	2016	2016	Barbados	NK		-	-	-	mTmV_1569*	mTmII	sgi4*	America	North America	34	90.6593
11-1166	SRR6128338	SAL_VA4528AA	Human	2011	2011	Belgium	Scientific Institute of Public Health (WIV-ISP)		-	-	-	-	-	sgi4*	Europe	Western Europe	34	120.33
37956	SRR6128366	SAL_VA4556AA	Human	2012	2012	Belgium	Scientific Institute of Public Health (WIV-ISP)		-	-	-	-	-	sgi4*	Europe	Western Europe	34	112.394
PNUSAS032218	SRR6667085	SAL_NA8969AA	NK	NK	2012	United States	CDCP (PulseNet)		mTmV*	sopE	-	mTmV_1569*	mTmII	sgi4	America	North America	34	15.0577
FDA00000385	SRR6805494	SAL_OA2408AA	Feed	2003-02-01	2003	Portugal	FDA		-	-	-	-	-	sgi4	Europe	Southern Europe	34	52.8726
486527	SRR7414842	SAL_QA7382AA	Human	2018-02-01	2018	United Kingdom	PHE		mTmV*	sopE	-	mTmV_1569*	-	sgi4*	Europe	Western Europe	34	55.1114
391748	SRR7416269	SAL_QA7777AA	Human	2017-07-01	2017	United Kingdom	Public Health England		-	sopE	-	mTmV_1569*	-	sgi4*?	Europe	Western Europe	34?	13.3019
SAL_UA1879AA	ERR2000330	SAL_UA1879AA	Livestock	2015	2015	United Kingdom	Animal and Plant Health Agency (APHA)		mTmV*	sopE	-	mTmV_1569*	mTmII	sgi4*	Europe	Western Europe	34*?	9.98357
442694	SRR7416351	SAL_QA7695AA	Human	2017-11-01	2017	United Kingdom	NK		mTmV*	sopE	-	mTmV_1569*	mTmII	sgi4*	Europe	Western Europe	34	23.798
431399	SRR7417301	SAL_QA7551AA	Human	2017-10-01	2017	United Kingdom	Public Health England		-	-	-	mTmV_1569*	mTmII	sgi4*	Europe	Western Europe	34	16.0639
N09-0923	SRR7426150	SAL_QA8082AA	Human	2009	2009	Switzerland	CFSAN		-	-	-	mTmV_1569*	mTmII	sgi4	Europe	Central Europe	34	48.3691
N09-0868	SRR7426151	SAL_QA8083AA	Human	2009	2009	Switzerland	CFSAN		-	-	-	mTmV_1569*	-	sgi4	Europe	Central Europe	34	89.1394
N08-2826	SRR7426156	SAL_QA8088AA	Human	2008	2008	Switzerland	CFSAN		-	-	-	mTmV_1569*	mTmII	sgi4	Europe	Central Europe	34	58.3687
N10-2374	SRR7426165	SAL_QA8097AA	Human	2010	2010	Switzerland	CFSAN		-	-	-	mTmV_1569*	mTmII	sgi4*	Europe	Central Europe	34	45.508
N10-1200	SRR7426171	SAL_QA8103AA	NK	2010	2010	Switzerland	CFSAN		-	sopE	mTmV2_STY194*	-	-	sgi4*	Europe	Central Europe	34	41.2757
N10-0623	SRR7426175	SAL_QA8107AA	NK	2010	2010	Switzerland	CFSAN		-	-	-	mTmV_1569*	mTmII	sgi4	Europe	Central Europe	34	40.1127
N07-563	SRR7426181	SAL_QA8113AA	Human	2007	2007	Switzerland	CFSAN		-	-	-	mTmV_1569*	mTmII	sgi4	Europe	Central Europe	34	77.1574
N07-851	SRR7426182	SAL_QA8114AA	Human	2007	2007	Switzerland	CFSAN		-	-	-	mTmV_1569*	mTmII	sgi4	Europe	Central Europe	34	44.1351
ISZ-13	ERR2008131	SAL_NA3367AA	Pig Meat	2010	2010	Italy	ISZV		-	-	-	mTmV_1569*	undetermined	sgi4*	Europe	Southern Europe	NF?	10.6727
N07-1209	SRR7426185	SAL_QA8117AA	Human	2007	2007	Switzerland	CFSAN		-	-	-	-	-	sgi4*	Europe	Central Europe	34	110.289
N06-1830	SRR7426187	SAL_QA8119AA	Livestock	2006	2006	Switzerland	CFSAN		-	-	-	-	-	sgi4	Europe	Central Europe	34	92.2734
399936	SRR7426618	SAL_QA8356AA	Human	2017-07-01	2017	United Kingdom	Public Health England		-	-	-	-	-	sgi4*	Europe	Western Europe	34	20.1889
N11-1381	SRR7439233	SAL_QA8574AA	Human	2011	2011	Switzerland	CFSAN		-	-	-	mTmV_1569*	mTmII	sgi4	Europe	Central Europe	34	35.5236
N14-1016	SRR7439243	SAL_QA8584AA	Human	2014	2014	Switzerland	CFSAN		-	-	-	mTmV_1569*	mTmII	sgi4	Europe	Central Europe	34	150.666
N14-2154	SRR7439246	SAL_QA8587AA	Food	2014	2014	Switzerland	CFSAN		-	-	-	mTmV_1569*	mTmII	sgi4	Europe	Central Europe	34	41.9487
N13-0144	SRR7439251	SAL_QA8592AA	Human	2013	2013	Switzerland	CFSAN		-	-	-	mTmV_1569*	mTmII	sgi4	Europe	Central Europe	34	69.3327
N13-0004	SRR7439254	SAL_QA8595AA	Human	2013	2013	Switzerland	CFSAN		-	sopE	mTmV2_STY194*	-	-	sgi4	Europe	Central Europe	34	38.7286
470218	SRR7439433	SAL_QA8801AA	Human	2018-01-01	2018	United Kingdom	Public Health England		-	-	-	-	-	sgi4*	Europe	Western Europe	34	41.8363
N16-1247	SRR7441788	SAL_QA9187AA	Human	2016	2016	Switzerland	CFSAN		-	-	-	mTmV_1569*	mTmII	sgi4*	Europe	Central Europe	34	66.205
DTU_1045	ERR2008164	SAL_NA3338AA	Fresh Cured Pork Meat	2015	2015	Italy	ISZV		-	sopE	mTmV2_STY194*	-	-	sgi4*	Europe	Southern Europe	34	68.1479
N15-1290	SRR7441790	SAL_QA9189AA	Poultry	2015	2015	Switzerland	CFSAN		-	-	-	mTmV_1569*	mTmII	-	Europe	Central Europe	34	57.9681
N17-0794	SRR7441794	SAL_QA9193AA	Poultry	2017	2017	Switzerland	CFSAN		-	-	-	mTmV_1569*	-	sgi4	Europe	Central Europe	34	105.384
N16-1477	SRR7441796	SAL_QA9195AA	NK	2016	2016	Switzerland	CFSAN		-	-	-	mTmV_1569*	-	sgi4*	Europe	Central Europe	34	24.3801
N17-0346	SRR7441798	SAL_QA9197AA	Human	2017	2017	Switzerland	CFSAN		-	-	-	-	-	sgi4*	Europe	Central Europe	34	88.3404
N11-2679	SRR7441826	SAL_QA9225AA	Human	2011	2011	Switzerland	CFSAN		-	-	-	mTmV_1569*	mTmII	sgi4	Europe	Central Europe	34	42.3036
N17-0904	SRR7441833	SAL_QA9232AA	Human	2017	2017	Switzerland	CFSAN		-	-	-	mTmV_1569*	mTmII	sgi4	Europe	Central Europe	34	84.3241
542015	SRR7468903	SAL_RA2745AA	Human	2018-05-01	2018	United Kingdom	PHE		-	-	-	mTmV_1569*	mTmII	sgi4*	Europe	Western Europe	34	43.9467
475839	SRR7469094	SAL_RA2639AA	Human	2018-01-01	2018	United Kingdom	PHE		mTmV*	sopE	-	mTmV_1569*	mTmII	sgi4*	Europe	Western Europe	34	25.2161
493485	SRR7475464	SAL_RA3261AA	Human	2018-02-01	2018	United Kingdom	PHE		-	-	-	mTmV_1569*	mTmII	sgi4*	Europe	Western Europe	34	47.1619
NC_WHO_S213	SRR7497116	SAL_RA3849AA	Human	2014-06-01	2014	Lebanon	FDA		-	-	-	-	-	sgi4	Asia	Western Asia	34	35.8336
3399-2012	ERR2008169	SAL_NA3333AA	Human	2012	2012	Italy	ISZV		-	-	-	-	-	sgi4	Europe	Southern Europe	34	73.0733
NC_WHO_S047	SRR7504350	SAL_RA6130AA	Human	2011-02-01	2011	Lebanon	FDA		-	-	-	-	-	sgi4	Asia	Western Asia	34	27.578
NC_WHO_S050	SRR7504358	SAL_RA6122AA	Human	2011-03-01	2011	Lebanon	FDA		-	-	-	-	-	sgi4	Asia	Western Asia	34	29.0967
Sa_V42	SRR7511352	SAL_RA6730AA	Environment	2017-08-01	2017	Mexico	SENASICA		-	-	-	mTmV_1569*	mTmII	sgi4*	America	North America	34	38.5891
E2018009940	SRR7628921	SAL_EA1569AA	Livestock	2018-02-01	2018	United States	FDA		-	-	-	mTmV_1569*	mTmII	sgi4	America	North America	34	25.269
E2018009938	SRR7628931	SAL_DA5914AA	Livestock	2018-02-01	2018	United States	FDA		-	-	-	mTmV_1569*	mTmII	sgi4	America	North America	34	41.9044
11447/15	SRR7631795	SAL_RA8861AA	Dolphin	2015	2015	Italy	Istituto Zooprofilattico Sperimentale del Piemonte Liguria e Valle d'Aosta	Grattarola et al. 2019	-	-	-	-	-	sgi4	Europe	Southern Europe	34	81.1177
78938/17	SRR7631796	SAL_RA8862AA	Dolphin	2017	2017	Italy	Istituto Zooprofilattico Sperimentale del Piemonte Liguria e Valle d'Aosta	Grattarola et al. 2019	mTmV*	-	-	mTmV_1569*	mTmII	sgi4*	Europe	Southern Europe	34	78.6013
SL3-12	SRR7660971	SAL_SA0823AA	NK	NK	NA	Russia	Central Research Institute for Epidemiology		-	-	-	mTmV_1569*	undetermined	sgi4	Europe	Eastern Europe	34	39.2869
591934	SRR7828444	SAL_SA4784AA	Human	2018-08-01	2018	United Kingdom	Public Health England		-	-	-	mTmV_1569*	mTmII	sgi4*	Europe	Western Europe	34	53.0333
SAL-18-VL-OH-ON-0013	SRR8144673	SAL_TA6620AA	Livestock	2018-04-01	2018	Canada	FDA		-	-	-	mTmV_1569*	mTmII	sgi4*	America	North America	34	31.5439
4007-2011	ERR2008172	SAL_NA3330AA	Meleagris	2011	2011	Italy	ISTITUTO ZOOPROFILATTICO SPERIMENTALE DELLE VENEZIE		-	-	-	-	-	-	Europe	Southern Europe	34	41.7109
R15.0289	SRR8189330	SAL_TA7508AA	Human	2015	2015	Taiwan	CDC (Taiwan)		-	-	-	mTmV_1569*	mTmII	-	Asia	Northeast Asia	NF*?	12.6857
R15.0265	SRR8189333	SAL_TA7511AA	Human	2015	2015	Taiwan	CDC (Taiwan)		-	-	-	mTmV_1569*		-	Asia	Northeast Asia	NF*?	10.7246
R15.0285	SRR8189336	SAL_TA7514AA	Human	2015	2015	Taiwan	CDC (Taiwan)		-	-	-	mTmV_1569*	mTmII	sgi4*	Asia	Northeast Asia	NF*?	15.4451
E028	SRR8189345	SAL_TA7523AA	Poultry	2013	2013	Taiwan	CDC (Taiwan)		-	-	-	-	-	sgi4*	Asia	Northeast Asia	34	42.2364
E027	SRR8189346	SAL_TA7524AA	Poultry	2013	2013	Taiwan	CDC (Taiwan)		-	-	-	-	-	sgi4*	Asia	Northeast Asia	34	49.1231
R15.0305	SRR8189372	SAL_TA7550AA	Human	2015	2015	Taiwan	CDC (Taiwan)		-	-	-	mTmV_1569*	mTmII	sgi4	Asia	Northeast Asia	3119*?	16.1339
CS109	SRR8189384	SAL_TA7562AA	Poultry	2011	2011	Taiwan	CDC (Taiwan)		-	-	-	-	-	sgi4*	Asia	Northeast Asia	34	94.8501
R15.0446	SRR8189412	SAL_TA7590AA	Human	2015	2015	Taiwan	CDC (Taiwan)		-	-	-	mTmV_1569*	mTmII	sgi4*	Asia	Northeast Asia	3119*?	23.5814
R15.0414	SRR8189416	SAL_TA7594AA	Human	2015	2015	Taiwan	CDC (Taiwan)		-	-	-	-	mTmII	sgi4*	Asia	Northeast Asia	NF*?	14.6013
CB12.026	SRR8189433	SAL_TA7611AA	Human	2012	2012	Taiwan	CDC (Taiwan)		-	-	-	mTmV_1569*	mTmII	sgi4*	Asia	Northeast Asia	34	52.8523
15Q003631	ERR2019154	N/A	Livestock	NK	2015	France	NK		mTmV*	sopE	-	mTmV_1569*	undetermined	-	Europe	Western Europe	34	50.5909
R16.3277	SRR8189437	SAL_TA7615AA	Human	2016	2016	Taiwan	CDC (Taiwan)		-	-	-	mTmV_1569*	mTmII	-	Asia	Northeast Asia	NF	56.9343
R14.0686	SRR8189442	SAL_TA7620AA	Human	2014	2014	Taiwan	CDC (Taiwan)		-	-	-	mTmV_1569*	mTmII	sgi4	Asia	Northeast Asia	34	64.249
R14.0884	SRR8189479	SAL_TA7657AA	Human	2014	2014	Taiwan	CDC (Taiwan)		-	-	-	mTmV_1569*	mTmII	sgi4*	Asia	Northeast Asia	34	66.9906
PS17	SRR8189480	SAL_TA7658AA	Livestock	2011	2011	Taiwan	CDC (Taiwan)		-	-	-	-	-	sgi4*	Asia	Northeast Asia	34	53.391
NL09.115	SRR8189485	SAL_TA7663AA	Human	2009	2009	Taiwan	CDC (Taiwan)		-	-	-	-	-	sgi4*	Asia	Northeast Asia	34	25.7571
PS32	SRR8189492	SAL_TA7670AA	Livestock	2012	2012	Taiwan	CDC (Taiwan)		-	-	-	mTmV_1569*	mTmII	sgi4	Asia	Northeast Asia	34	80.947
R15.0059	SRR8189598	SAL_TA7776AA	Human	2015	2015	Taiwan	CDC (Taiwan)		-	-	-	mTmV_1569*	mTmII	sgi4*	Asia	Northeast Asia	3119*?	42.7746
R13.1996	SRR8196860	SAL_TA8553AA	Human	2013	2013	Taiwan	CDC (Taiwan)		-	-	-	mTmV_1569*	mTmII	sgi4*	Asia	Northeast Asia	34	81.9166
SAL-18-VL-LA-KS-0017	SRR8297612	SAL_CA7176AA	Livestock	2018-05-01	2018	United States	FDA		-	-	-	mTmV_1569*	-	sgi4	America	North America	NF	20.4999
AHD24	SRR8435778	SAL_UA7515AA	Human	NK	2011	United States	FDA		-	-	-	mTmV_1569*	mTmII	sgi4	America	North America	34	51.1654
ERR2023105	ERR2023105	N/A	Human	NK	2017	Ireland	University Hospital Galway		-	-	-	mTmV_1569*	undetermined	sgi4*	Europe	Western Europe	34	24.134
AHD3	SRR8435784	SAL_UA7511AA	Human	NK	2009	United States	FDA		-	-	-	-	-	sgi4	America	North America	34	58.6463
H2 - 038	SRR8522987	SAL_VA1516AA	Livestock	2012	2012	Thailand	FDA		-	-	-	mTmV_1569*	mTmII	sgi4*	Asia	Southeast Asia	34	27.5481
H2 - 020	SRR8522989	SAL_VA1514AA	Livestock	2012	2012	Thailand	FDA		-	-	-	mTmV_1569*	mTmII	sgi4*	Asia	Southeast Asia	34	31.0296
H2 - 014	SRR8522994	SAL_VA1513AA	Food	2012	2012	Thailand	FDA		-	-	-	mTmV_1569*	mTmII	sgi4*	Asia	Southeast Asia	34	16.4874
H2 - 012	SRR8523048	SAL_VA1587AA	Livestock	2012	2012	Thailand	FDA		-	-	-	mTmV_1569*	mTmII	sgi4*	Asia	Southeast Asia	34	20.5787
H1 - 136	SRR8523063	SAL_VA1583AA	Companion Animal	2010-06-01	2010	Thailand	FDA		-	-	-	-	-	sgi4*	Asia	Southeast Asia	34	17.9307
H2 - 111	SRR8523068	SAL_VA1578AA	Livestock	2012	2012	Thailand	FDA		-	-	-	mTmV_1569*	mTmII	sgi4*	Asia	Southeast Asia	34	14.3991
H1 - 135	SRR8523069	SAL_VA1577AA	Aquatic	2010-06-01	2010	Thailand	FDA		-	-	-	mTmV_1569*	mTmII	sgi4*	Asia	Southeast Asia	34	11.6869
H1 - 142	SRR8523080	SAL_VA1566AA	Aquatic	2010-08-01	2010	Thailand	FDA		-	-	-	mTmV_1569*	mTmII	sgi4*	Asia	Southeast Asia	34	25.3234
H1 - 121	SRR8523085	SAL_VA1561AA	NK	2010-03-01	2010	Thailand	FDA		-	-	-	mTmV_1569*	mTmII	sgi4*	Asia	Southeast Asia	34	29.6373
DTU2016_1375	ERR2023526	N/A	Livestock	NK	2014	Germany	DTU		-	-	-	mTmV_1569*	mTmII	sgi4*	Europe	Central Europe	34	45.6584
H1 - 134	SRR8523094	SAL_VA1552AA	Environment	2010-06-01	2010	Thailand	FDA		-	-	-	mTmV_1569*	mTmII	sgi4*	Asia	Southeast Asia	34	31.4597
H1 - 137	SRR8523102	SAL_VA1544AA	NK	2010-07-01	2010	Thailand	FDA		-	-	-	-	-	sgi4*	Asia	Southeast Asia	34	37.4819
H2 - 070	SRR8523104	SAL_VA1542AA	Livestock	2012	2012	Thailand	FDA		-	-	-	mTmV_1569*	mTmII	sgi4*	Asia	Southeast Asia	34	35.9613
H1 - 143	SRR8523106	SAL_VA1540AA	Environment	2010-10-01	2010	Thailand	FDA		-	-	-	-	-	-	Asia	Southeast Asia	34	12.9127
AMC 238	SRR8534367	SAL_VA7042AA	Aquatic	2015	2015	Spain	FDA/CFSAN		mTmV*	sopE	-	mTmV_1569*	-	sgi4*	Europe	Southern Europe	34	37.3663
678048	SRR8534476	SAL_VA2630AA	Human	2019-01-01	2019	United Kingdom	Public Health England		-	-	-	mTmV_1569*	mTmII	sgi4*	Europe	Western Europe	34	53.6779
NC_WHO_S073	SRR8544231	SAL_VA3353AA	Human	2012-10-01	2012	Lebanon	FDA		mTmV*	sopE	-	mTmV_1569*	-	sgi4	Asia	Western Asia	34	30.4037
FDA00013864	SRR8619337	SAL_VA8071AA	Environment	2018-12-01	2018	China	FDA		-	sopE	-	-	-	sgi4	Asia	Northeast Asia	34	55.289
697899	SRR8717177	SAL_WA0907AA	Human	2019-02-01	2019	United Kingdom	Public Health England		-	-	-	mTmV_1569*	mTmII	sgi4*	Europe	Western Europe	34	41.9026
NC_WHO_S302	SRR8834077	SAL_WA4329AA	Human	2012-09-01	2012	Lebanon	FDA		-	-	-	mTmV_1569*	mTmII	sgi4	Asia	Western Asia	34	56.952
DTU2016_872	ERR2059918	N/A	Livestock	NK	2012	Germany	Centre for Genomic Epidemiology, National Food Institute, Technical University of Denmark (DTU)		-	-	-	mTmV_1569*	mTmII	sgi4	Europe	Central Europe	34	59.401
01/185/LJ	SRR8894927	N/A	Human	2019-03-01	2019	Slovenia	NATIONAL LABORATORY FOR HEALTH, ENVIRONMENT AND FOOD		-	-	-	mTmV_1569*	mTmII	-	Europe	Central Europe	NF	44.4383
45/531/CE	SRR8894928	N/A	Human	2019-03-01	2019	Slovenia	NATIONAL LABORATORY FOR HEALTH, ENVIRONMENT AND FOOD		-	-	-	mTmV_1569*	undetermined	-	Europe	Central Europe	34	46.6374
3B/248/KP	SRR8894929	N/A	Human	2019-03-01	2019	Slovenia	NATIONAL LABORATORY FOR HEALTH, ENVIRONMENT AND FOOD		-	-	-	mTmV_1569*	mTmII	-	Europe	Central Europe	34	64.7326
738652	SRR9050541	SAL_WA8521AA	Human	2019-04-01	2019	United Kingdom	Public Health England		-	-	-	-	-	sgi4*	Europe	Western Europe	34	41.1949
769122	SRR9647956	SAL_XA9864AA	Human	2019-06-01	2019	United Kingdom	Public Health England		-	-	-	mTmV_1569*	mTmII	sgi4*	Europe	Western Europe	34	41.868
NC_WHO_S048	SRR9854095	SAL_YA6535AA	Human	2011-02-01	2011	Lebanon	FDA		-	-	-	-	-	sgi4	Asia	Western Asia	34	51.229
779879	SRR9875381	SAL_YA6880AA	Human	2019-07-01	2019	United Kingdom	Public Health England		-	-	-	-	-	sgi4*	Europe	Western Europe	34	33.3014
VNB1166	ERS126778	N/A	Human	2010	2010	Vietnam	NK		-	-	-	mTmV_1569*	mTmII	sgi4*	Asia	Southeast Asia	34	26.7854
VNS10314	ERS126787	N/A	Human	2010	2010	Vietnam	NK		-	-	-	mTmV_1569*	mTmII	sgi4*	Asia	Southeast Asia	34	51.5439
VNB455	ERS126788	N/A	Human	2009	2009	Vietnam	NK		-	sopE	-	mTmV_1569*	mTmII	sgi4*	Asia	Southeast Asia	34	23.1801
DTU2016_874	ERR2059920	N/A	Livestock	NK	2012	France	DTU		-	-	-	-	-	sgi4	Europe	Western Europe	34	76.3333
VNB712	ERS126789	N/A	Human	2009	2009	Vietnam	NK		-	-	-	-	-	sgi4*	Asia	Southeast Asia	34	37.4023
VNS20235	ERS126796	N/A	Human	2009	2009	Vietnam	NK		-	-	-	mTmV_1569*	mTmII	sgi4*	Asia	Southeast Asia	34	47.6104
VNB1264	ERS126802	N/A	Human	2011	2011	Vietnam	NK		-	-	-	-	-	sgi4*	Asia	Southeast Asia	34	44.9731
VNS30144	ERS126809	N/A	Human	2009	2009	Vietnam	NK		-	-	-	-	-	sgi4*	Asia	Southeast Asia	34	43.4773
VNB1701	ERS126817	N/A	Human	2012	2012	Vietnam	NK		-	-	-	-	-	sgi4*	Asia	Southeast Asia	34	65.4054
VNB176	ERS126835	N/A	Human	2008	2008	Vietnam	NK		-	-	-	-	-	sgi4*	Asia	Southeast Asia	34	31.5279
VNB617	ERS126836	N/A	Human	2009	2009	Vietnam	NK		-	-	-	-	-	sgi4*	Asia	Southeast Asia	34	28.5206
VNB1479	ERS126850	N/A	Human	2011	2011	Vietnam	NK		-	-	-	mTmV_1569*	mTmII	sgi4*	Asia	Southeast Asia	34	43.7309
VNB1140	ERS126861	N/A	Human	2010	2010	Vietnam	NK		-	-	-	-	-	sgi4*	Asia	Southeast Asia	34	75.7411
71_G_450	ERS529911	N/A	Chicken	2012	2012	Vietnam	NK		-	-	-	mTmV_1569*	mTmII	sgi4*	Asia	Southeast Asia	34	47.7203
ERR2124052	ERR2124052	N/A	Human	NK	2017	Ireland	University Hospital Galway		-	sopE	-	-	undetermined	sgi4*	Europe	Western Europe	34	17.9334
71_H_035	ERS529917	N/A	Pig	2012	2012	Vietnam	NK		-	-	-	-	-	sgi4*	Asia	Southeast Asia	34	37.4489
VNB1779	ERS529943	N/A	Human	2012	2012	Vietnam	NK		-	-	-	-	-	sgi4*	Asia	Southeast Asia	34	37.768
VNB2315	ERS529950	N/A	Human	2013	2013	Vietnam	NK		-	-	-	-	mTmII	sgi4*	Asia	Southeast Asia	34	41.8516
Hue_11	ERS529954	N/A	Human	2009	2009	Vietnam	NK		-	-	-	-	-	sgi4*	Asia	Southeast Asia	34	37.4769
CT69_2	ERS529990	N/A	Chicken	2013	2013	Vietnam	NK		-	-	-	mTmV_1569*	mTmII	sgi4*	Asia	Southeast Asia	34	72.76
71_H_455	ERS529991	N/A	Pig	2012	2012	Vietnam	NK		-	-	-	-	-	sgi4*	Asia	Southeast Asia	34	71.5493
71_H_455	ERS569590	N/A	Pig	2012	2012	Vietnam	NK		-	-	-	mTmV_1569*	mTmII	sgi4*	Asia	Southeast Asia	34	95.9161
L-4233	DRR107043	N/A	cattle	NK	2014	Japan	National Institute of Infectious Diseases - Japan	Arai et al. 2018	-	-	-	-	-	sgi4*	Asia	Northeast Asia	34	77.4866
L-4259	DRR107049	N/A	cattle	NK	2013	Japan	National Institute of Infectious Diseases - Japan	Arai et al. 2018	-	-	-	-	-	sgi4*	Asia	Northeast Asia	34	61.3837
17-71865_S18	ERR2136517	SAL_NA8013AA	Human	2016	2016	Italy	ISTITUTO ZOOPROFILATTICO SPERIMENTALE DELLE VENEZIE		mTmV*	-	-	mTmV_1569*	mTmII	sgi4*	Europe	Southern Europe	34	39.8969
L-4257	DRR107050	N/A	cattle	NK	2013	Japan	National Institute of Infectious Diseases - Japan	Arai et al. 2018	-	-	-	-	-	sgi4	Asia	Northeast Asia	34	50.3337
L-3841	DRR107052	N/A	pig	NK	2009	Japan	National Institute of Infectious Diseases - Japan	Arai et al. 2018	-	-	-	mTmV_1569*	mTmII	sgi4	Asia	Northeast Asia	34	137.293
L-3844	DRR107060	N/A	pig	NK	2002	Japan	National Institute of Infectious Diseases - Japan	Arai et al. 2018	-	-	-	-	-	sgi4*	Asia	Northeast Asia	34	109.838
L-3835	DRR107061	N/A	Homo sapiens	NK	2007	Japan	National Institute of Infectious Diseases - Japan	Arai et al. 2018	-	-	-	-	-	sgi4*	Asia	Northeast Asia	34?	35.1204
L-3846	DRR107062	N/A	pig	NK	2008	Japan	National Institute of Infectious Diseases - Japan	Arai et al. 2018	-	-	-	-	-	sgi4*	Asia	Northeast Asia	34	118.052
L-4126	DRR107066	N/A	cattle		1998	Japan	NK	Arai et al. 2018	-	-	-	-	-	-	Asia	Northeast Asia	34	188.927
17-71882_S32	ERR2136531	SAL_NA7999AA	Swine	2016	2016	Italy	ISTITUTO ZOOPROFILATTICO SPERIMENTALE DELLE VENEZIE		-	sopE	mTmV2_STY194*	-	-	sgi4*	Europe	Southern Europe	34	29.5086
L-4127	DRR107067	N/A	cattle	NK	1998	Japan	National Institute of Infectious Diseases - Japan	Arai et al. 2018	-	-	-	-	-	sgi4	Asia	Northeast Asia	34	183.496
17-71888_S37	ERR2136536	SAL_NA7994AA	Buffalo	2016	2016	Italy	ISTITUTO ZOOPROFILATTICO SPERIMENTALE DELLE VENEZIE		-	-	-	-	-	sgi4*	Europe	Southern Europe	34?	12.666
ERR2173689	ERR2173689	N/A	Human	NK	2017	Ireland	University Hospital Galway		-	-	-	mTmV_1569*	mTmII	sgi4*	Europe	Western Europe	34	31.2774
SSI-AC256	ERR2187913	SAL_MA4408AA	Human	2009	2009	Denmark	STATENS SERUM INSTITUT		-	-	-	-	-	sgi4	Europe	Northern Europe	34	47.9676
L-4234	DRR107042	N/A	pig	2014	2014	Japan	NK		-	-	-	-	-	sgi4	Asia	Northeast Asia	NF	127.165
L-4261	DRR107045	N/A	cattle	2014	2014	Japan	NK		-	-	-	-	-	sgi4*	Asia	Northeast Asia	34	61.951
ERR2193125	ERR2193125	N/A	Human	NK	2017	Ireland	University Hospital Galway		-	-	-	mTmV_1569*	mTmII	sgi4*	Europe	Western Europe	34	19.3784
L-3838	DRR107053	SAL_NA2864AA	Livestock	2008	2008	Japan	National Institute of Infectious Diseases - Japan		-	-	-	mTmV_1569*	mTmII	sgi4	Asia	Northeast Asia	34	104.89
L-3837	DRR107054	N/A	cattle	2008	2008	Japan	National Institute of Infectious Diseases - Japan		-	-	-	mTmV_1569*	mTmII	sgi4	Asia	Northeast Asia	34	77.2029
L-4071	DRR107055	N/A	cattle	2013	2013	Japan	National Institute of Infectious Diseases - Japan		-	-	-	mTmV_1569*	mTmII	sgi4	Asia	Northeast Asia	34	129.203
ERR2193191	ERR2193191	N/A	Human	NK	2017	Ireland	University Hospital Galway		-	-	-	mTmV_1569*	mTmII	sgi4*	Europe	Western Europe	34	25.2379
16-SA00669	ERR2202544	N/A	food	NK	2016	Germany	FEDERAL INSTITUTE FOR RISK ASSESSMENT (BFR)		-	-	-	-	-	sgi4	Europe	Central Europe	4448	29.9824
16-SA00754	ERR2202546	N/A	animal	NK	2016	Germany	FEDERAL INSTITUTE FOR RISK ASSESSMENT (BFR)		-	-	-	mTmV_1569*	mTmII	sgi4*	Europe	Central Europe	34	32.7624
13-SA02497	ERR2202558	N/A	animal	NK	2013	Germany	FEDERAL INSTITUTE FOR RISK ASSESSMENT (BFR)		-	-	-	mTmV_1569*	undetermined	sgi4*	Europe	Central Europe	34?	10.5857
14-SA02723	ERR2202559	N/A	animal	NK	2014	Germany	FEDERAL INSTITUTE FOR RISK ASSESSMENT (BFR)		-	-	-	-	-	sgi4*	Europe	Central Europe	NF*?	14.2214
15-SA00407	ERR2202561	N/A	animal	NK	2015	Germany	NK		mTmV*	sopE	-	mTmV_1569*	-	sgi4*	Europe	Central Europe	34	14.5419
15-SA02945	ERR2202567	N/A	food	NK	2015	Germany	FEDERAL INSTITUTE FOR RISK ASSESSMENT (BFR)		-	-	-	mTmV_1569*	undetermined	sgi4	Europe	Central Europe	34	36.6304
L00541-16	ERR2208696	SAL_UA2147AA	Livestock	NK	2016	United Kingdom	Animal and Plant Health Agency (APHA)		mTmV*	sopE	-	mTmV_1569*	mTmII	sgi4*	Europe	Western Europe	34	13.7731
S00160-16	ERR2208754	SAL_UA2089AA	Livestock	NK	2016	United Kingdom	Animal and Plant Health Agency (APHA)		-	-	-	mTmV_1569*	mTmII	sgi4*	Europe	Western Europe	NF	11.0469
S05117-15	ERR2208824	SAL_UA2019AA	Poultry	2015	2015	United Kingdom	Animal and Plant Health Agency (APHA)		mTmV*	sopE	-	mTmV_1569*	mTmII	sgi4*	Europe	Western Europe	34	14.3547
DTU2016-418	ERR2209628	SAL_MA9218AA	Poultry	2014	2014	Italy	IZSLT (Istituto Zooprofilattico Sperimentale del Lazio e la Toscana)		-	sopE	mTmV2_STY194*	-	undetermined	sgi4	Europe	Southern Europe	34?	8.75257
136-16	ERR2210506	SAL_NA0147AA	Human	2016-09-01	2016	Poland	National Institute of Public Health - National Institute of Hygiene		-	-	-	mTmV_1569*	mTmII	sgi4*	Europe	Central Europe	34	50.9039
201-15	ERR2210542	SAL_NA0111AA	Human	2015-09-01	2015	Poland	National Institute of Public Health - National Institute of Hygiene		-	-	-	mTmV_1569*	mTmII	sgi4*	Europe	Central Europe	34	58.4774
205-14	ERR2210545	SAL_NA0108AA	Human	2014-07-01	2014	Poland	National Institute of Public Health - National Institute of Hygiene		-	-	-	mTmV_1569*	undetermined	sgi4*	Europe	Central Europe	34	42.9803
272-15	ERR2210585	SAL_NA0068AA	Human	2015-12-01	2015	Poland	National Institute of Public Health - National Institute of Hygiene		-	-	-	mTmV_1569*	undetermined	sgi4*	Europe	Central Europe	34	28.3936
288-15	ERR2210603	SAL_NA0050AA	Human	2015-12-01	2015	Poland	National Institute of Public Health - National Institute of Hygiene		-	-	-	mTmV_1569*	mTmII	sgi4*	Europe	Central Europe	34	24.2643
303-14	ERR2210618	SAL_NA0035AA	Human	2014-10-01	2014	Poland	National Institute of Public Health - National Institute of Hygiene		-	-	-	mTmV_1569*	mTmII	sgi4*	Europe	Central Europe	34	54.47
332-14	ERR2210624	SAL_NA0029AA	Human	2014-12-01	2014	Poland	National Institute of Public Health - National Institute of Hygiene		-	-	-	mTmV_1569*	mTmII	sgi4*	Europe	Central Europe	34	40.6363
51-15	ERR2210634	SAL_NA0019AA	Human	2015-03-01	2015	Poland	National Institute of Public Health - National Institute of Hygiene		-	-	-	-	undetermined	sgi4*	Europe	Central Europe	34	34.2539
LB-22	DRR107069	SAL_NA2852AA	Livestock	2011	2011	Italy	National Institute of Infectious Diseases - Japan		-	sopE	mTmV2_STY194*	-	-	sgi4	Europe	Southern Europe	34	45.2741
51-16	ERR2210635	SAL_NA0018AA	Human	2016-03-01	2016	Poland	National Institute of Public Health - National Institute of Hygiene		-	-	-	-	-	sgi4*	Europe	Central Europe	34	43.8113
56-16	ERR2210644	SAL_NA0009AA	Human	2016-03-01	2016	Poland	National Institute of Public Health - National Institute of Hygiene		-	-	-	mTmV_1569*	undetermined	sgi4*	Europe	Central Europe	34	41.2151
69-16	ERR2210649	SAL_NA0004AA	Human	2016-04-01	2016	Poland	National Institute of Public Health - National Institute of Hygiene		-	-	-	mTmV_1569*	undetermined	sgi4*	Europe	Central Europe	34	34.7836
86-15	ERR2210657	SAL_MA9996AA	Human	2015-04-01	2015	Poland	National Institute of Public Health - National Institute of Hygiene		-	-	-	-	undetermined	sgi4*	Europe	Central Europe	34	48.9859
86-16	ERR2210658	SAL_MA9995AA	Food	2016-05-01	2016	Poland	NK		mTmV*	sopE	-	mTmV_1569*	-	sgi4*	Europe	Central Europe	34	41.6366
350-13	ERR2210668	SAL_MA9561AA	Human	2013-12-01	2013	Poland	National Institute of Public Health - National Institute of Hygiene		-	-	-	mTmV_1569*	undetermined	sgi4*	Europe	Central Europe	NF?	16.0829
297-13	ERR2210681	SAL_MA9548AA	Human	2013-10-01	2013	Poland	National Institute of Public Health - National Institute of Hygiene		-	-	-	mTmV_1569*	undetermined	sgi4*	Europe	Central Europe	34	17.3291
181-13	ERR2210697	SAL_MA9532AA	Human	2013-07-01	2013	Poland	National Institute of Public Health - National Institute of Hygiene		-	-	-	-	undetermined	sgi4*	Europe	Central Europe	34	22.3286
74675_2014_salm	ERR2213555	SAL_NA0416AA	Livestock	2015	2015	Italy	IZSLT (Istituto Zooprofilattico Sperimentale del Lazio e la Toscana)		-	sopE	mTmV2_STY194*	-	-	sgi4*	Europe	Southern Europe	34	38.5966
ERR2215656	ERR2215656	N/A	Human	NK	2017	Ireland	University Hospital Galway		-	-	-	mTmV_1569*	undetermined	sgi4*	Europe	Western Europe	34	30.1914
LB-21	DRR107074	SAL_NA2847AA	Poultry	2012	2012	Italy	National Institute of Infectious Diseases - Japan		-	-	-	-	-	sgi4*	Europe	Southern Europe	34	53.9233
ERR2698814	ERR2698814	SAL_TA6466AA	Companion Animal	2016	2016	Cambodia	Institut Pasteur		-	-	-	mTmV_1569*	mTmII	sgi4*	Asia	Southeast Asia	34	77.8237
ERR2698816	ERR2698816	SAL_TA6464AA	Companion Animal	2016	2016	Cambodia	Institut Pasteur		-	-	-	mTmV_1569*	mTmII	sgi4*	Asia	Southeast Asia	34	48.514
53_Typhimurium2_p	ERR2808723	SAL_UA3073AA	Feed	2008	2008	Netherlands	RIVM - National Institute for Public Health and the Environment		-	-	-	-	-	sgi4*	Europe	Western Europe	34	58.8856
58_monophasic	ERR2808728	SAL_UA3068AA	Human	2012	2012	Netherlands	RIVM - National Institute for Public Health and the Environment		-	-	-	-	undetermined	sgi4*	Europe	Western Europe	34	58.4729
59_monophasic	ERR2808729	SAL_UA3067AA	Human	2012	2012	Netherlands	RIVM - National Institute for Public Health and the Environment		-	-	-	mTmV_1569*	mTmII	sgi4*	Europe	Western Europe	34	51.9249
60_monophasic	ERR2808730	SAL_UA3066AA	Human	2012	2012	Netherlands	RIVM - National Institute for Public Health and the Environment		-	-	-	-	-	sgi4*	Europe	Western Europe	34	56.9717
61_monophasic	ERR2808731	SAL_UA3065AA	Livestock	2009	2009	Netherlands	RIVM - National Institute for Public Health and the Environment		-	-	-	mTmV_1569*	mTmII	sgi4*	Europe	Western Europe	34	83.5003
62_monophasic	ERR2809964	SAL_UA3062AA	Livestock	2009	2009	Netherlands	RIVM - National Institute for Public Health and the Environment		-	-	-	mTmV_1569*	mTmII	sgi4*	Europe	Western Europe	34	54.1984
63_monophasic	ERR2809965	SAL_UA3061AA	Livestock	2009	2009	Netherlands	RIVM - National Institute for Public Health and the Environment		-	-	-	mTmV_1569*	undetermined	sgi4*	Europe	Western Europe	34	53.6861
0608F12523	ERR2849904	SAL_UA4013AA	Human	2006	2006	Denmark	STATENS SERUM INSTITUT		-	-	-	-	-	sgi4*	Europe	Northern Europe	34	62.0776
LB-11	DRR107077	SAL_NA2844AA	Livestock	2011	2011	Italy	National Institute of Infectious Diseases - Japan		-	-	-	-	undetermined	sgi4*	Europe	Southern Europe	34	48.3846
0511R6988	ERR2849907	SAL_UA4010AA	Human	2005	2005	Denmark	STATENS SERUM INSTITUT		-	-	-	-	-	sgi4	Europe	Northern Europe	34	72.2053
0501M38866	ERR2849914	SAL_UA4003AA	Human	2005	2005	Denmark	STATENS SERUM INSTITUT		-	-	-	-	-	sgi4	Europe	Northern Europe	34	42.9964
1805S63638	ERR2849920	SAL_UA3997AA	Human	2018	2018	Denmark	STATENS SERUM INSTITUT		-	-	-	-	-	sgi4*	Europe	Northern Europe	34	102.502
1705F15563	ERR2849928	SAL_UA3989AA	Human	2017	2017	Denmark	STATENS SERUM INSTITUT		-	sopE	-	mTmV_1569*	-	sgi4*	Europe	Northern Europe	34	56.8941
1503F57888	ERR2849941	SAL_UA3976AA	Human	2015	2015	Denmark	STATENS SERUM INSTITUT		-	sopE	mTmV2_STY194*	-	-	sgi4	Europe	Northern Europe	34	39.8019
11CEB2251SAL	ERR3040250	N/A	sheep goat - dairy products - cheese	2011-04-19	2011	France	NK		mTmV*	sopE	-	mTmV_1569*	mTmII	sgi4*	Europe	Western Europe	34	124.625
11CEB3015SAL	ERR3040257	N/A	sheep goat - dairy products - cheese	2011-06-09	2011	France	NK		mTmV*	sopE	-	mTmV_1569*	mTmII	sgi4*	Europe	Western Europe	34	129.918
11CEB6557SAL	ERR3040288	N/A	pigs - pork back	2011-08-02	2011	France	ANSES		-	-	-	mTmV_1569*	mTmII	sgi4	Europe	Western Europe	34	84.9076
2011_02155	ERR3040343	N/A	human - faeces	2011	2011	France	NK		mTmV*	sopE	-	mTmV_1569*	mTmII	sgi4*	Europe	Western Europe	34	48.7193
2011_02228	ERR3040346	N/A	human - faeces	2011	2011	France	NK		mTmV*	sopE	-	mTmV_1569*	mTmII	sgi4*	Europe	Western Europe	34	57.2271
SSI_AA378	ERR1540330	SAL_MA4340AA	Human	2013	2013	Denmark	STATENS SERUM INSTITUT		-	-	-	mTmV_1569*	mTmII	sgi4*	Europe	Northern Europe	34	34.8061
2011_08647	ERR3040351	N/A	human	2011-09-09	2011	France	ANSES		-	-	-	mTmV_1569*	mTmII	sgi4*	Europe	Western Europe	NF	35.0463
2011_08648	ERR3040352	N/A	human	2011-09-05	2011	France	ANSES		-	-	-	mTmV_1569*	mTmII	sgi4*	Europe	Western Europe	34	39.4386
2014LSAL04847	ERR3040403	N/A	Environment	2014-10-15	2014	France	ANSES		-	-	-	mTmV_1569*	mTmII	sgi4*	Europe	Western Europe	34	51.4323
2014_02059	ERR3040411	N/A	Human	2014-03-21	2014	France	NK		mTmV*	sopE	-	mTmV_1569*	-	sgi4	Europe	Western Europe	NF	43.6204
1902T41853	ERR3224472	SAL_WA2095AA	Human	2019	2019	Denmark	STATENS SERUM INSTITUT		-	-	-	-	-	sgi4*	Europe	Northern Europe	34	117.946
06-01900	ERR3263623	N/A	Human	NK	2006	Germany	ROBERT KOCH-INSTITUTE		-	-	-	mTmV_1569*	mTmII	sgi4	Europe	Central Europe	34	24.6724
16-04913	ERR3264003	SAL_XA2742AA	Human	NK	2016	Germany	ROBERT KOCH-INSTITUTE		-	-	-	-	-	sgi4*	Europe	Central Europe	34	33.6183
16-04940	ERR3264008	SAL_XA2737AA	Human	NK	2016	Germany	ROBERT KOCH-INSTITUTE		-	-	-	-	-	sgi4*	Europe	Central Europe	34	55.9021
17EP001571	ERR3340847	SAL_WA9738AA	Human	2017	2017	Norway	NORWEGIAN INSTITUTE OF PUBLIC HEALTH		mTmV*	sopE	-	-	-	sgi4*	Europe	Northern Europe	34	99.4054
17EP001668	ERR3340852	SAL_WA9733AA	Human	2017	2017	Norway	NORWEGIAN INSTITUTE OF PUBLIC HEALTH		mTmV*	sopE	-	-	-	sgi4*	Europe	Northern Europe	34	69.7687
ERR1828951_108	ERR1828951	N/A	Human	2015-02-13	2015	Ireland	NK		-	sopE	-		-	sgi4	Europe	Western Europe	NA	NK
ERR1837626_122	ERR1837626	N/A	Human	2015-06-04	2015	Ireland	NK						mTmII	sgi4	Europe	Western Europe	NA	NK
ERR1806844_22	ERR1806844	N/A	Human	2016-04-04	2016	Ireland	NK						mTmII	sgi4	Europe	Western Europe	NA	NK
ERR1815681_40	ERR1815681	N/A	Human	2016-06-24	2016	Ireland	NK		mTmV	sopE			mTmII	sgi4	Europe	Western Europe	NA	NK
ERR1816626_49	ERR1816626	N/A	Human	2016-07-14	2016	Ireland	NK						-	sgi4	Europe	Western Europe	NA	NK
ERR1802428_7	ERR1802428	N/A	Human	2016-02-11	2016	Ireland	NK		mTmV	sopE			mTmII	sgi4	Europe	Western Europe	NA	NK
ERR1817394_71	ERR1817394	N/A	Human	2016-10-01	2016	Ireland	NK						mTmII	sgi4	Europe	Western Europe	NA	NK
ERR1817513_76	ERR1817513	N/A	Human	2016-10-29	2016	Ireland	NK		-	sopE	-		-	sgi4	Europe	Western Europe	NA	NK
ERR1817536_81	ERR1817536	N/A	Human	2016-11-26	2016	Ireland	NK		mTmV	sopE			mTmII	sgi4	Europe	Western Europe	NA	NK
ERR1823827_94	ERR1823827	N/A	Human	2014-12-22	2014	Ireland	NK		-	-			-	-	Europe	Western Europe	NA	NK
ERR1823828_95	ERR1823828	N/A	Human	2014-12-17	2014	Ireland	NK		mTmV	sopE			mTmII	sgi4	Europe	Western Europe	NA	NK
0153D	ENQ_1416_LIB22532_1	N/A	Pig	NK	2012	Ireland	NK							sgi-4	Europe	Western Europe	NA	NK
0197B	ENQ_1416_LIB22542_11	N/A	Pig	NK	2012	Ireland	NK						-	sgi-4	Europe	Western Europe	NA	NK
0286B	ENQ_1416_LIB22645_114	N/A	Pig	NK	2012	Ireland	NK						-	sgi-4	Europe	Western Europe	NA	NK
0309C	ENQ_1416_LIB22646_115	N/A	Pig	NK	2012	Ireland	NK		mTmV*	sopE			mTmII	sgi-4	Europe	Western Europe	NA	NK
1792A	ENQ_1416_LIB22654_123	N/A	Pig	NK	2012	Ireland	NK						-	sgi-4	Europe	Western Europe	NA	NK
3500B	ENQ_1416_LIB22666_135	N/A	Pig	NK	2013	Ireland	NK		mTmV*	sopE			mTmII	sgi-4	Europe	Western Europe	NA	NK
3524A	ENQ_1416_LIB22675_144	N/A	Pig	NK	2013	Ireland	NK		mTmV*	sopE			mTmII	sgi-4	Europe	Western Europe	NA	NK
0329B	ENQ_1416_LIB22554_23	N/A	Pig	NK	2012	Ireland	NK		mTmV*	sopE			mTmII	sgi-4	Europe	Western Europe	NA	NK
0591C	ENQ_1416_LIB22559_28	N/A	Pig	NK	2012	Ireland	NK						-	sgi-4	Europe	Western Europe	NA	NK
1446A	ENQ_1416_LIB22564_33	N/A	Pig	NK	2012	Ireland	NK		mTmV*	sopE			mTmII	sgi-4	Europe	Western Europe	NA	NK
2002A	ENQ_1416_LIB22592_61	N/A	Pig	NK	2012	Ireland	NK		mTmV*	sopE				sgi-4	Europe	Western Europe	NA	NK
2207A	ENQ_1416_LIB22595_64	N/A	Pig	NK	2013	Ireland	NK		mTmV*	sopE			mTmII	sgi-4	Europe	Western Europe	NA	NK
2213A	ENQ_1416_LIB22596_65	N/A	Pig	NK	2013	Ireland	NK		mTmV*	sopE			mTmII	sgi-4	Europe	Western Europe	NA	NK
2985A	ENQ_1416_LIB22598_67	N/A	Pig	NK	2013	Ireland	NK						-	sgi-4	Europe	Western Europe	NA	NK
2994A	ENQ_1416_LIB22599_68	N/A	Pig	NK	2013	Ireland	NK						-	sgi-4	Europe	Western Europe	NA	NK
2999A	ENQ_1416_LIB22600_69	N/A	Pig	NK	2013	Ireland	NK						-	sgi-4	Europe	Western Europe	NA	NK
3083C	ENQ_1416_LIB22601_70	N/A	Pig	NK	2013	Ireland	NK						mTmII	sgi-4	Europe	Western Europe	NA	NK
3836A	ENQ_1416_LIB22611_80	N/A	Pig	NK	2013	Ireland	NK		mTmV*	sopE			mTmII	sgi-4	Europe	Western Europe	NA	NK
3845A	ENQ_1416_LIB22613_82	N/A	Pig	NK	2013	Ireland	NK		mTmV*	sopE			mTmII	sgi-4	Europe	Western Europe	NA	NK
STY1	SAMEA104429303	N/A	Human	NK	2013	Italy	University of Bologna	Palma et al. 2018	-	sopE	mTmV2_STY194*		-	sgi4	Europe	Southern Europe	NA	NK
STY102	SAMEA104429217	N/A	Human	NK	2012	Italy	University of Bologna	Palma et al. 2018					mTmII	sgi-4	Europe	Southern Europe	NA	NK
STY107	SAMEA104429218	N/A	Human	NK	2012	Italy	University of Bologna	Palma et al. 2018					mTmII	sgi-4	Europe	Southern Europe		NK
STY111	SAMEA104429221	N/A	Human	NK	2012	Italy	University of Bologna	Palma et al. 2018					-	sgi-4	Europe	Southern Europe	NA	NK
STY122	SAMEA104429226	N/A	Human	NK	2012	Italy	University of Bologna	Palma et al. 2018	-	sopE	mTmV2_STY194*		-	sgi-4	Europe	Southern Europe	NA	NK
STY129	SAMEA104429232	N/A	Swine	NK	2012	Italy	University of Bologna	Palma et al. 2018					undetermined	sgi-4	Europe	Southern Europe	NA	NK
STY136	SAMEA104429240	N/A	Swine	NK	2012	Italy	University of Bologna	Palma et al. 2018	-	sopE	mTmV2_STY194*		undetermined	sgi-4	Europe	Southern Europe		NK
STY149	SAMEA104429254	N/A	Swine	NK	2012	Italy	University of Bologna	Palma et al. 2018	-	sopE	mTmV2_STY194*		undetermined	sgi-4	Europe	Southern Europe	NA	NK
STY158	SAMEA104429264	N/A	Swine	NK	2013	Italy	University of Bologna	Palma et al. 2018	-	sopE	mTmV2_STY194*		undetermined	sgi-4	Europe	Southern Europe	NA	NK
STY189	SAMEA104429291	N/A	Swine	NK	2014	Italy	University of Bologna	Palma et al. 2018	-	sopE	mTmV2_STY194*		undetermined	sgi-4	Europe	Southern Europe	NA	NK
STY194	SAMEA104429297	N/A	Swine	NK	2014	Italy	University of Bologna	Palma et al. 2018	-	sopE	mTmV2_STY194*		undetermined	sgi-4	Europe	Southern Europe		NK
STY196	SAMEA104429299	N/A	Swine	NK	2014	Italy	University of Bologna	Palma et al. 2018					undetermined	sgi-4	Europe	NA	NA	NK
STY199	SAMEA104429301	N/A	Swine	NK	2014	Italy	University of Bologna	Palma et al. 2018					undetermined	sgi-4	Europe	Southern Europe	NA	NK
STY27	SAMEA104429312	N/A	Human	NK	2013	Italy	University of Bologna	Palma et al. 2018	-	sopE	mTmV2_STY194*		undetermined	sgi-4	Europe	Southern Europe	NA	NK
STY32	SAMEA104429318	N/A	Human	NK	2014	Italy	University of Bologna	Palma et al. 2018					undetermined	sgi-4	Europe	Southern Europe	NA	NK
STY33	SAMEA104429319	N/A	Human	NK	2014	Italy	University of Bologna	Palma et al. 2018	-	sopE	mTmV2_STY194*		-	sgi-4	Europe	Southern Europe	NA	NK
STY51	SAMEA104429338	N/A	Human	NK	2014	Italy	University of Bologna	Palma et al. 2018	mTmV	sopE		mTmV_1569*	-	sgi-4	Europe	Southern Europe	NA	NK
STY6	SAMEA104429354	N/A	Human	NK	2013	Italy	University of Bologna	Palma et al. 2018					mTmII	sgi-4	Europe	Southern Europe	NA	NK
STY68	SAMEA104429353	N/A	Human	NK	2012	Italy	University of Bologna	Palma et al. 2018					-	sgi-4	Europe	Southern Europe	NA	NK
H144220667	SRR1958388	N/A	Human	2014-10-14	2014	United Kingdom	PHE		mTmV*	sopE			mTmII	sgi4*	Europe	Western Europe	NA	NK
H141840456	SRR1969254	N/A	Human	2014-04-30	2014	United Kingdom	PHE		-	-		-	-	sgi4*	Europe	Western Europe	NA	NK
H150940630	SRR1970041	N/A	Human	2015-02-25	2015	United Kingdom	PHE		mTmV*	sopE			mTmII	sgi4*	Europe	Western Europe	NA	NK
H151100486	SRR1970250	N/A	Human	2015-03-09	2015	United Kingdom	PHE		mTmV*	sopE			mTmII	sgi4*	Europe	Western Europe	NA	NK
H143980725	SRR1958548	N/A	NK	2014-09-26	2014	United Kingdom	PHE		mTmV*	sopE			mTmII	sgi4*	Europe	Western Europe	NA	NK
H160300259	SRR3285281	N/A	Human	2016-01-18	2016	United Kingdom	PHE		mTmV*	sopE			-	sgi4*	Europe	Western Europe	NA	NK
H154760207	SRR3285432	N/A	Human	2015-11-19	2015	United Kingdom	PHE		mTmV*	sopE			mTmII	sgi4*	Europe	Western Europe	NA	NK
H132260959	SRR1960058	N/A	Human	2013-05-30	2013	United Kingdom	PHE		-	-		-	-	sgi4*	Europe	Western Europe	NA	NK
H160120678	SRR3285376	N/A	Human	2016-01-05	2016	United Kingdom	PHE		-	-		-	mTmII	sgi4*	Europe	Western Europe	NA	NK
H141500477	SRR1968097	N/A	Human	2014-04-07	2014	United Kingdom	PHE		mTmV*	sopE			mTmII	sgi4*	Europe	Western Europe	NA	NK
