# Supplementary material for: Increased phage resistance through lysogenic conversion accompanying emergence of monophasic Salmonella Typhimurium ST34 pandemic strain
Source: Microb Genom. 2022 Nov 16;8(11):mgen000897. doi: 10.1099/mgen.0.000897 (PMC9836087; doi:10.1099/mgen.0.000897)
Supplement: Supplementary material 5 [file mgen-8-897-s006.xlsx]

## Sheet: Supplementary_Table_4
Description	Sequence	Location	Replacement/product size (insert/negative size)	Tm (°C)	strain::genotype (negative PCR indication)
Forward primer for insertion of aphII upstream of iciA	aggattagcctctctatgaatgccggatggcggcgtgaacgtcttatccgctatcattGTGTAGGCTGGAGCTGCTTCG	Upstream of iciA	1bp (1.2 Kb insert)	79	4/74::aphII
Reverse primer for insertion of aphII upstream of iciA	tttgtgatgaacttcaaagaagtgacgagggaataatgggtcatgcaggcCATATGAATATCCTCCTTAGT	Upstream of iciA reverse strand	1bp (1.2 Kb insert)	82	4/74::aphII
Forard primer for insertion of chloramphenicol acetyl trasferase cassette in mTmII	caagctggtaccgccaggactacacacagcataaagttgtggtgccgggtGTGTAGGCTGGAGCTGCTTCG	Right hand end of mTmII	0bp (1Kb insert)	80	S04698-09 mTmII::cat
Reverse primer for insertion of chloramphenicol acetyl trasferase cassette in mTmII	tgtggatacccacccgcctggtgtgcaaccttcgccaggcaccgggaggcCATATGAATATCCTCCTTAGT	Right hand end of mTmII reverse strand	0bp (1Kb insert)	81	S04698-09 mTmII::cat
Forward primer for checking chloramphenicol cassette insert in mTmII	AGCAAAGTCTATAACCGCGG	Upstream of predicted mTmII attL site	1.6Kb (58bp negative)		S04698-09 mTmII::cat
Reverse primer for checking chloramphenicol cassette insert in mTmII	TATGCTCGATAGGATGTACC	Upstream of predicted mTmII attL site reverse strand	1.6Kb (58bp negative)		S04698-09 mTmII::cat (S04698-09::mTmII)
Forward primer for polymerising right hand of SGI-4 to check DT120::mTmII lysogen	AGGCTGCGCAGGGTATTAT	traI	2Kb (0Kb absent)	59	NA
Reverse primer for polymerising right hand of SGI-4 to check DT120::mTmII lysogen	GTCCCTCAAGTAAGGGAAC	Phe-tRNA	2Kb (0Kb absent)	54	NA
