# Supplementary material for: Increased phage resistance through lysogenic conversion accompanying emergence of monophasic Salmonella Typhimurium ST34 pandemic strain
Source: Microb Genom. 2022 Nov 16;8(11):mgen000897. doi: 10.1099/mgen.0.000897 (PMC9836087; doi:10.1099/mgen.0.000897)
Supplement: Supplementary material 6 [file mgen-8-897-s007.xlsx]

## Sheet: Supplementary_Table_5
		mTmII ORFs and sequence annotation
ORF	gene	Consensus protein annotation (>80% identity)	Product/ putative function	Stop codon Usage	Domain homology	Size (bp)	Nucleotide sequence
1	S04698-09_04339	Multispecies hypothetical protein (Enterobacteriacae)	Unknown	UAA	DUF5076 & DUF695	540	atgaatccgtttaacgccattacttttgctgcattgtgcgggcctctggcttgtcctgctgctatggcgcaggagttcatcatccagccagcccctgtgattgctaaaccttttgagtactctccttctgttgaggaattctcacgcagaatggaagagggtaaggagatcttgcaaaagttaacaattgcagcagatgactactatatctgtttgattgatcttaatagccaagatgctcgcgagtttgtttccaaaaacgggacagatacgacagaggcatgcgaaatgttcctgcgtgcttttgaagaagaagtgaagcgtacaattgaatcgcctctgcctgaatttatcaggtcagaactgaaggtttactggcgtcatattgctaaagctcgc…
2	yafO	YafO	Type II toxin-antitoxin system toxin protein	UAA	yafO toxin protein	435	atgcatctagaagtctctattaatccagaaactagagctgaattttttgatgaagtttttctcaaattcccggagctagagtcttctatcattgatgatttcaagagatacaaagcaaccggtgagcttccgcattatttcggtagggacgttgcgtatactcagccctatggtgcttttcgggctgggttgatgcatatccatctttgtctaccgccaaacaagtttcccgagaaacttccacaaccggatagggtctgcaagaaaggtgatcctgataatgatgcttgtcttgtgtatgtccaaggtgagctttatgagaataaatattcactcattgctattatgtatcccgatgcacatgaaaaagcaagaaaacatgatgtgatgagctatctg…
3	prtN	PrtN	Pyocin transcription activator protein	UAA	pyocin operon 5' non-coding region binding and activator	273	atgaacaccttgtttttactgatggctgaattcaataccccaaacattgagctgtcagctgtatgccaaaagtatttcggtatgagccctaacacagcagaagcgaaagcaaatgcatgccaattgccgatcccgacttatcgtgttggtacatcacagaaagcaaagcgctgcatcaacattcaggatcttgctgaatatatagataaacggcgtgaagaaggcagaattgaatgggagagggtaagaacaaataggaaaataaataactaa
4	S04698-09_04342	3'-5' exoribonuclease	3'-5' exoribonuclease, RNase T-Like	UGA	DUF 5051 - exoribonuclease with magnesium binding catalytic center	573	atgaacaacttaatgatcgaccttgagacgatggggaaaaataaggatgcaccgatcgtttccattggcgcggtgttcttcactccagaaaccggagacatcggacaagaattctatacggttgttagcctggacagtgctatgaagcaaggagctacacctgacggcgataccatcctgtggtggttgaaacagagctctgaagcacgagctgcaatctgtattgatgatactttgtcgatcagcgatgcactctctgaactgagccatttcattaatcagcatgcagacaatacaaaatatttaaaagtctggggtaacggggccaccttcgacaacgtaattttacgtggagcttacgagcgagcaggacaaatctgcccgtgggcgtactggaat…
5	S04698-09_04343	Hypothetical protein	Unknown	UGA	Quercetinase C-terminal cupin domain	810	atgaccacatttaccgataaagaactgattaaagaaatcaaagaacgaatcagcagcatggacgtgcgagacaatgttgagcgccgtgcttatgaaattgctctggcatcgctggaagaggatccggtggcatggctgcattcagacaatggcttaggtattccggcaataaccaggagtaaaaacattgctgacagttggttatcaaagggctggtatgttcagccgctatatatagccaagccagtgccggtggtgccagatgctcgtccgtctttaaataatggcatagtcggttttgatgaaggctggaacgcctgccgcgctgccatgctctatggtgccgtacctgcaagccaggcttacaagttgccacaaacgcagtttaaacaggttgct…
6	S04698-09_04344	Hypothetical protein	Unknown	UAA	DUF551	363	atgcgcatgaatgttttcgaaatggaaggatttcttcgcgggaaatgtgtaccgcgagatctgaaagtgaatgaaacggatgctgaatacctggtgcgtaaatttgatgcgcttgaagctaaatgtgcagcactggaaaacaaagtaataccagtgtcagctgaactgccgccagcgaatgaaagtgttctgttatttgatgctaatggagaaggctggctgattggctggcgttctctctggtatacatgggggcaaaaagaaaccggagaatggcagtggacatttcaggtcggggaccttgaaaacgtcaacatcactcactgggcagtaatgccaaaagcaccggaggctggagcataa
7	S04698-09_04345	Hypothetical protein	Unknown	UGA	HD-containing hydrolase like enyme	537	atgtcatttattaaaactttttccgggaagcatttttattatgacaggataaataaagacgacatcgatattaacgatatcgcggtttccctttcaaatatctgtcgctttgccggtcatctttcgcacttctacagcgtcgcccaacatgcggttctttgcagccagctggtgccgcaggaatttgcttttgaagcgttaatgcatgatgcaacagaagcgtattgccaggacattcccgcaccactgaaacgccttcttcctgactataaacggatggaagaaaaaatagacgccgtaatccgtgagaaatacgggttaccaccggttatgagtacgcccgtgaaatatgccgatctcatcatgctggcaaccgaacgccgcgatctcgggcttgat…
8	yfdR	Multispecies protein (YfdR homologous)	5' deoxynucleotidase	UGA	DUF2303	825	atgtctcagtacttagacgcaaccgcaattaatcaaatccatgcccttatttctgctcagggtgttaatgaaattatcagtaagattggtgccgatgctgtggcattgcctgagaatttccgcattcatgatctggaaaaatttaatttaaatcgtttccgtttccgtggttcactttccactgccagcatcgatgactttacccgttattctaaagatcttgcagatgaaggcacccgctgctttatcgatgccgataatatgcgagccgtcagtgtgcttaacctgggtactattgatgaaccaggtcacgcagataacaccgccactctcaaactgaaaaagacagcaccgttctctgctctgttgtctgttaatggcgagcgtaactcccagaag…
9	S04698-09_04347	Hypothetical protein	Unknown	UAA	None	363	atggctagcgaacgcagtactgatgtgcaggcatttatcggggagctggacggcggcgtatttgaaaccaaaatcggcgcagttctcagtgaagtcgcttccggtgtgatgaacacgaaaaccaaagggaaggtctcactcaacctggaaatcgaaccatttgatgagaaccgtgtgaaaatcaaacacaaactctcatatgttcgcccgactaaccgcgggaaaatttccgaagaagacaccaccgaaacgccgatgtatgtcaatcgcggtggtcgcctgactattctgcaggaagaccagggacaattactgactcttgccggtgaacctgacggaaaactccgcgcagcaggtcattaa
10	S04698-09_04348	Multispecies hypothetical protein (Enterobacteriacae)	Unknown	UAA	Arginine decarboxylase C-terminal helical extension & DUF3486	246	atgacttttgatgaaaaagaacttgataatgcaattaataaaatcatcgtaacgtcgctcttttcctgtctcagcgacactcagcaaaaacagttctacgaatcggctttcaacatgatcgagcgttgttgtttctgcgatgccgacgagttacctgaaaaaatcaggaaacagttggctgatgctcttcgagtgcgactttctgaccaattttctgaaatgtactctccgaatttggacaaatag
11	S04698-09_04349	Multispecies hypothetical protein (Enterobacteriacae)	Unknown	UAG	PQQ enzyme repeat & Sybindin-like family domain	276	atgaaagtccagattttaaacaatagtggtgaagtcgtttggtcatacgacatagccgctcctgtagatcagagcggcgatagctggaccaatgggaaacatcagattatggctggagttgtattctctttacgccgtgctttggaacaggctgaagtctttccatcagaccctgaatggaaatggcctttttctatttgtccaaattcggagagtacatttcagaaaattggtcagaaagtcgcactcgaagagcatcagccaactgtttcctga
12	clpX	ClpX	ATP-dependant ClpX protease componant and molecular chaperone - ATPase componant	UGA	ClpX C4-Type zinc finger	204	atgaaccgttatttcacatgctcgttttgtggcgcaaacgagctgcaggcaaaaaaaatcatcgccaaaggcggaaaagatgaagttgctatctgctctgagtgcgtagtcttgtgtgtcggggcattaatcaatagcagcacaactattcggttcacaccaaatgagaatgcgcctttagatgcgcggaaatctggaggttaa
13	lexA	LexA	Transcriptional repressor protein - notably SOS response protein	UAA	Peptidase S24 - autocatalytic with recA binding	675	atgaaaacaatccatgacatccggcggtctaacgccagaaaactgagagatggtgttggcgggaattcttcctttgccactatgattgatcgcgagccaacccagaccagcaggtttatgggagatggtgctactaaaaatatcggtgacagcatggcacgacacatcgaaaaatgtttcgacctgcctgtcggatggctcgatcaagaacaccagacaacgaacatcacaaaaaaacctgatgtttcaatcactaataaacaaatcacattagtccctgtcatatcatgggtacaggccggagcatggaaagaagttggatattctgaggttgatttgagcacagcagaaacgtatccctgccctgtaccctgtggggaaatgacttatatcttgcgg…
14	ydaS	YdaS	Possible antitoxin protein of YdaS/ YdaT system	UAA	YdaS Putative antitoxin protein	201	atgaaagcgtattgggactctttaaccaaagaacagcagggcgagttggccggaaaagttggctcaacacctggctacttacggctggttttcaatggctataaaaaagccagttttgtgctggctaaaaaacttgagcaatgcacgtcaggtgcaattacgaaatctgacttaagaccggatatctatccgaaagattag
15	ymfL	YmfL	Unknown function, phage related protein	UAG	None	558	gtgggtaagcatcactggaaaatagaaaaacagcctgagtggtacgtgaaagctgtcagaaaaactatcgcggcgttgccgggtggttacgctgaagcggctgactggctcgatgtaacagaaaacgctttattcaaccgccttcgtgcagatggcgatcagattttcccgctgggatgggcaatggttttacagcgtgctggtggcactcacttcattgctgatgctgtggcgcagtctgcaaatggcgtctttgtgtctcttcctgacgtcgaggatgtggacaacgccgatattaaccagcgtctgctggaagtcattgaacagatcggcagttattcaaaacagattcgttcagcaatcgaagacggtgtagtggaaccgcatgagaagacagca…
16	S04698-09_04354	Hypothetical protein	Unknown function, phage related protein	UGA	None	339	atgaacagtttaacaacacactaccgtcgctcgcaactgattgcgcttcctgtaccgggtggaaaagcgaaggtggaatattgctatgcagtgaatgtaccaggtgacagggaaattgtaacccacagctttgcagagtgggctgtgggtgatttcaaccggcagaaggagacagtcctttgcgacaagttaaccgctggttcaaagatcactacggagtgcccgtcagagtcattcgttgggagccggaaacacaacgggttatctacctccgcgaaggttatgagcatgaatgcttcagtccgctcgaacagtttcgtcgtaaattcagggaaatag
17	S04698-09_04355	Hypothetical protein	Unknown	UAG	Helix-turn-helix domain comtaining	942	atgagcactaaattaaccggctatgtatgggatggttgcgctgcatcaggcatgaagttatccagcgtggcaattatggcccgcctggctgatttcagtaatgacgaaggtgtgtgctggccatcaattgaaaccattgcccgtcagattggcgcggggatgagtaccgtcagaacggctatcgcacggctggaagcagaaggctggttaacgcgtaaggcgcgtcgccagggtaaccgcaatgcgtcgaatgtttatcagcttaacgttgcgaagcttcaggcagcggcattttctcaactgtcagattctgacccgtcaaaatctgacgcatcaaaatctgacccgtcaaaatttgatgcgtcgaaatctggcaaaaaagcgggttttcacccgtca…
18	perC	PerC	Transcriptional regulator (for niche adaptation, upregulates anaerobic metabolism, and down regulates fimbrial expression)	UGA	Transcriptional activator, DNA binding domain	489	atgagtcttttgaatgaagttcagaaattcattgaagcccatccggggtgtacttccggagacattgcggatgcttttgctggttactcacggcagcgcgttctgcagtcagcaagcaagttacgtcagagtgggcgtgtggctcaccgttgtgaaggagatacacacagacatttcccgcgcctgactgagagagcgcaggatccggaactacaaccagttcgtgaaaccagacctgtgcgcaatttctatgtcggcactaacgacccgcgggtgattttgtgcctgacccgccaggcggaagaactggagtccaggggcttataccgtcgtgctgcaacggtgtggatggcggcattccgtgaaagccactcccagccagaacgaaacaattttctg…
19	dam	Dam	DNA N-6-adenine-methyltransferase	UAA	DNA N-6-adenine-methyltransferase	654	atgagtaataaatattgccaggcgctggcggaactgcggaacaaaccagcccatgaactgaaggaagtgggcgatcagtggcgcacgccggacaacattttctggggaattaacaccctgtttggcccgtttgttctggatctgttcactgacggtgataacgccaaatgtgctgcgtattacacggcggaagacaacgcgctggcgcatgactggtcagaacgccttgcggagcttaaaggtgctgcctttggtaatcccccatacagccgcgccagtcagcatgaggggcaatacatcaccggcatgcgttacatcatgaagcatgccagtgccatgcgtgataaaggcgggcgctatgttttcctgatcaaagctgccaccagcgaagtgtggtgg…
20	lexA	LexA	Transcripsional repressor protein - notably SOS response protein	UGA	Peptidase S24 - autocatalytic with recA binding	327	atgacgacgttaactcaatgccagcagcaggtgctggatatgctgatttcttatcagaaagaacgtggcttcccgccaaccaatcaggaggtggcaaccatgctgggataccgttcagtgaatgcagcggtggagcatcttcgcgcactggagaaaaaaggcgtcatcacgataaagcgtggcgtggcccggggcatcacgcttcataccgcggtgaaggacgacgacagcgaggcggtcgggattatccgctcactgcttgccggtgaggaaaacgcaaggctgcgtgcaacccactggttacatgagaggggcctgaaagtatga
21	rusA	RusA	Crossover junction endodeoxyribonucelase	UGA	Crossover junction endodeoxyribonucelase	390	atgaagctgatcctgccttttccgcccagcgtgaacacgtactggcgacaccccaacaaaggggcgtttgctggtaagagcctgataagcacggcggggcgaaaattccagagcgcggcgtgcgcagcaatagttgagcagttacgtcgtctgccgaaaccaacgtcggcacctgcttcagtggagatcgtgttgtttcctccggataacaggatccgcgatctggacaactataacaaggcgctgtttgacgccctgacccacgcgggggtgtgggaagacgacagtcaggtgaaaagaatgctggtggagtggggaccggttatcccggaagggaaggtcgagatcactatcagtaagtacgagaaaacggcgggtgcagccgcctga
22	S04698-09_04360	Hypothetical protein (virus associated)	KilA-N domain-containing protein	UGA	KilA-N domain-containing protein	810	atgaataatctgatggtcattgatggtattgaagttcgtcgtgatgcttatgggcgttacagcctgaacgatctgcatcgcgcagcagtagcatctggtgcaaatgccagaaccaaggagccaggaaagtttctttccagccaacaaactgttgagcttgttcatgaattaaccaacacccagaatttgggtgttgacccggtgagtgtgattcatgggggaaatgaacggggaacgtatgtctgtaaggaactggtgtatgcctatgcaatgtggatcagcccgtcattccatctgaaggtgatccgtactttcgatatggtaaccagcgcgccggaaaagttatccggacaggctgctgacaagatgcaggctggcgtgatcctgctggactttatg…
23	S04698-09_04361	Multispecies hypothetical protein (Enterobacteriacae)	Unknown	UGA	DUF968 containing	990	gtgagagcactactgacccctgaaattgccccgcgtatggggatcgtattgttcagacccggttcagagctgatgcccctgtttatgcaggggcgtgtcctgctggagcctgagccggaacgttattcatctttcgccagtggtgccgttccggcggcatcacaaccgctggcggatgatcctgccgttcaggccgtgttccgcaatgaggcagtgatccgtcgtgctggtggcgtggaatgtcttgaaagctggttacttcgtgaaaaaggctgccagtggcctcattccgactggcacagcgagaacatgaccacaatgcgacacgcgccgggcgcaatccgtctgtgctggcactgcgataaccagctgcgcgatcagttcacggaacggctggaa…
24	tpa	Antitermination protein TPA	Antitermination protein (N binds to nut to elongate transcription via RNA pol in phage lambda)	UAA	Antitermination protein	753	atgaaccttgaagccttaccgaaatattactccccaaaatctccaaaattgagcgatgacgcaccggcgacaggctctggtggtttaacgattacggatgtgatggctgcgcaggggatggtgcagtcgaaagcaccactgggttttgccttattcctggcaaaagttggtgttcaggatcctcagtttgcgattgaaggtctgctcaattacgcgatggcactggataacccgacattgaacaaattgagtgaagaaacccggttacagatcatcccttaccttgtgaattttgcctttgctgattattccaggtctgcggcaagtaaggctcgctgtgagcattgtgctgggactggatttcataatgtattgcgcgaagtggtgaaacactccaga…
25	S04698-09_04363	Multispecies hypothetical protein (Enterobacteriacae)	Unknown	UAA	None	258	atgcagggcgaaaagcagcagccatatttttttaaccctggtatgactgttgaacagcttgaagactggctggagcagcaaaagcttcatctaagccgctataaccgtctggtaaaagaaaaagcagagcttgaagaacggctcagtgatatttctgtggaaattgaacggatgtctgctggtggttttaacggaaagttgagtttccccagggagtcaagtccgcctctgagaaataatcaacagggtagtgtttga
26	S04698-09_04364	Multispecies membrane protein (Enterobacteriacae)	Membrane protein, unknown function	UGA	Membrane protein	387	atgtccgatccgatttccggtactgggctggctggtggtgccctgacgggtgccagtgtttatggactgctgaccggaactgattacggcgttgtatttggcgcatttgcaggggctgtattctacatagcaacagcagcagatctgagtgcatcgcgccgactggcatattttatcgtgtcatatattgccgggatcctttgctctgggttggttggctccaagctggcgaacttgaccggatacagtgataaacctctggatgctattggtgccgtaatcgtctctgctttagccgttaagatcctgacgttcctgaataatcaggatatcggctcgctggtggcgctcataacgcgccggggaggttcaggtggagctaaatga
27	endolysin	Prophage endolysin (glycosyl hydrolase)	Prophage endolysin (glycosyl hydrolase, cell wall hydrolysis)	UGA	Prophage endolysin (glycosyl hydrolase)	615	atgaaccaacaattatttcaaaaggcggctggtattagcgccgggcaggctgcgcgctggtttccgcacattgatgcggcgatgaaggaattcggcattacagcaccagcggatcaggcgatgtttatcgctcaggtaggccatgagtcgatggggtttagcgccgtagttgaaaattttaactacacgccatctgcgctggtggcgacgttcggaaagaggatcacacagcagcaggctgatgcccttggcagaacatccggacatgcagctcgtcaggatgctattgccaatctggtgtatagcaaccggctgggtaacaaagcacccggtgatggctggaaatatcgtggtagaggattaattcaaatcactggcctccataattatcgcatctgt…
28	rz1_lytic	Rz1 (outer membrane lipoprotein) lytic protein	Host lysis final step Rz1-Rz complex protein	UGA	Host lysis final step Rz1-Rz complex protein	345	atgcaaaacagcagatcgcactggagtcacagagaacccaggaagatatcaaagtggctgttgcggatgatgattgtgcttcacgtcctgtgcctgatgtcgctgctgaccggttgcggaagtacgcggacagtatacgtgcaggttccaacgatgccgttaccggcgaacctgctcgctgaaactccacagccagttatacccaatcctctgacttatggggatagtcttagtttgaatgtaagtctgctatcagcactggggctatgtaaccgtgataagtctgatcttcgtaggctaggagagcaaaagtacaatctacatttgaataataatattcattag
29	S04698-09_04367	Hypothetical protein	Unknown	UGA	None	555	atgaacgaaaattatattgcatatgagacacttgtagcaaaccgtgctgctgctgagtgggcttgttgggcaatgattgcatcttgggtgagtgctggagctactattgttactttgtttttggcgttcaaggcattatttacgtggcgggaacaagagaaaacaaaagtaaaaatagattttaggaatgcattaaagaaattaaagacagctctattatttatgcctgtcaatattgaccccgagcaactcaatgatgaacgagagcaagttattgctaaatggctatttaaagatgtagatcttattagccagcaaattgagttgggagaagagaatgttaaaagatttgatgagcttttgagtatttttgattgttgccaatcttcatggtttgcg…
30	HNH endonuclease	HNH endonuclease	HNH endonuclease	UAA	specific site HNH endonuclease	351	atgccccctagaatcccaaaagcctgccgcgttcgtggttgccgccaaactaccactgatccgtcaggctattgtgaaagtcacaaaagcgaaggctggaagcaatacaagccaggacaatcccgtcatcagcgcggctacggttcgaagtgggacagtatccgcgcgcgtgtcctgaagcgtgacaaaggcctgtgtcagttatgtctgcgtgccggtgtggtgcgtgaggcgaaaaccgttgaccacattattcctaaagcgcatggcggcactgatgctgactgcaatctgcagagtctgtgctggccgtgtcataaggcgaagacggcccgtgaacggctgaagtaa
31	terminase_small	Phage terminase, small subunit	Phage terminase, small subunit, for DNA recognition & packaging initiation	UAA	Phage terminase small subunit	486	atggctggaacggcggggcgttccgggcgtcgccccaagccaacggcgcgcaaggcgctggccggaaaccccggcaagcgagccctgaataaagatgaacctgtttttacgcccatcaaaggtgttgagccaccggagtggttcgctgaagaagatctccctctcgccacgatcatgtggcaactgacaaccaaagaactctgcggtcagggcctgctgtgcgtgactgacctggcggtacttgagcggtggtgtgtggcctatgaattctggcgacgtgccgtgaaaaatattaccagacagggcaacaccatcaccggtgcaatgggcggcatggtcaaaaatccggagctgaccgccaaaaaagaacaggagtccgagatgagcagcacgggggca…
32	ternimase_large	Phage terminase, large subunit	Phage terminase, large subunit, for DNA recognition & packaging initiation	UGA	Phage terminase large subunit	1734	atgagccggaaatcttaccccaacgtaaatgcagccaatcagtatgcccgggatgtcgtgcgcggaaagattgttgcctgccagtttgtgattcaggcctgccagcgccatcttgatgacctgatggcggaaaaaagtaagtcgtttcgttaccgcttcgacaaggacctggctgaacgggccgcgaaatttattcagctgttgccgcacaccaagggggagtgggcattcaaacggatgcccatcacgctggagccgtggcagctatttgtgatctgctgtgcgtttggctgggtcaataaaggcacccggttgcgccgcttccgggaggtgtacaccgaaatcccccgtaagaacggcaaatcagcaatctctgccggtgttgccctgtattgtttt…
33	S04698-09_04371	Multispecies hypothetical protein (Enterobacteriacae)	Uknown	UAA	None	183	atgatcatgctgattctcgcgcctctggtgggcgtgctgggtgcgcttttgctggcgtatggtgcctggctgatttatcccccggcgggttttgttgttgccggggcgctgtgcctgttctggtcgtggctggtggcgcgatatctcgaccgtacacagtcgtctgtcggcggaggtaaatag
34	portal_protein	Phage family portal protein	Phage portal protein, for portal vertex of the capsid head	UAG	Phage portal protein	1242	gtgttcttttcgggattatttcaacgaaaaagtgacgcaccggtgaccacgccagcagagctggcggatgccatcgggctgtcgtatgacacctataccggaaagcagatcagcagtcagcgggccatgcgactgacggcggttttttcctgcgtcagagtgctggcagagtcggtcgggatgttgccctgcaatctgtatcacctgaacggcagcctgaagcagagagccaccggcgaacgtctgcataaactgatctccacgcatcccaatggctatatgacgccgcaggagttctgggagctggtggtcacctgtctgtgcctgaggggaaacttttacgcctacaaagtgaaagcatttggcgaagtggctgaactgctgcccgtcgatcccggc…
35	prohead_protease	Phage family HK97 prohead protease	Phage family HK97 prohead protease	UGA	Phage prohead protease	651	atgcagacgaaacaacgtcttgatgtaccgctgagtctgaaatctgtcagtgactccggtgagtttgaaggatatggctccgtctttggtgtaaaggacagccacgatgatgtggtgatgtccggggcatttgctgcgtccctgcgggcgtggagtgacagaaaagcgttacctgcgctgctctggcagcaccgcatggatgagcccatcggtgtttacaccgaaatgaaggaagacgatgtcgggctttacgtcagggggcggttgctcattgatgatgatcccctggcaaaacgcgcacatgcacacatgaaggccggttcgttaaccggcctttctattgggtacgtcctgaaggactgggaatacgaccggacgaaagaagcctttctgctgaaa…
36	capsid_protein_1	Phage major capsid protein	Phage major capsid protein	UAA	Phage major capsid protein	393	atggcggtagatattaaagatgtcgaacaggtcgcgcaggagctgcagcagaagtttgacgacttcaaagcaaagaacgacaagcgcgtggatgcgattgagcaggaaaaaggcaagcttgccgggcaggtggaaactctgaacgggaaactcagcgagctggaaaatctcaaaagcgatcttgaaaaagagctgcttgagctgaaacgtccggcaggtggcgcgcaaaataaactggccaccgagcataaagaagcgtttgtgggctttttgcgtaaaggccgtgaagatggtctgcgcgatctggagcgtaaggcattgcaggtgggcaccgatgaagacggtggctatgccgtgccggaagcgctggatcgcaacattctcacctgctga
37	capsid_protein_1	Phage major capsid protein	Phage major capsid protein	UGA	Phage major capsid protein	780	gtgatcaccgttggcggttccgactacaaaaaactggtgaatctgggcggcacggcttccggatgggtgggggaaacggatacgcgatcccagactgccacctccagactggagctgattgaacctctcatgggggaaatctacggcaacccgcaggccacccagaaaatgctggacgatgccttcttcaacgtggaggcctggatcaacagcgagctggcaaccgaatttgccgaacaggaagaaattgcctttacctcaggcgatggcaccaagaagccgaaagggttcctggcgtatgaatccactgatgaaaccgacaaggtccgggcgttcggcaaacttcagcatattgtatccggcgaagcgaccgcggtgaccgcagacgccattatcaaa…
38	head-tail_connector	Phage gp6-like head-tail connector protein	Phage gp6-like head-tail connector protein	UAA	Phage head-tail connector protein	324	atgcttctgacaatggaagagattaaagcccaactccggctggatgaggatttcgatactgatgaccgccatctgcaactgctggcatgtgcggcacaaaagcggacggaaacgtatctgaaccggaagctctatgcaccggatgaaaccattccggacagcgatccggacgggctgcacctgccggatgatattcgtctggggatgctgatgcttatcagccatttttacgaaaaccgctcgtcggttacggaagtggagaaactcgacatgccgcagagttttggctggcttgtcggcccgtacaggtactttccgcaatga
39	head_closure	Phage head closure protein	Phage head closure protein	UGA	Phage head closure protein	411	atgaaaattcgtcaggcgcagaccagcgcaacctacattctgccggaccccggtgaactgaataaacgcgtcctgatccgcctgcgggtggatatgcccgcggataactttggcgtggagcctcaatacccggttacgttccggacatgggcgaaggttatccagaccagtgccaccacctggcaggaaaccgcgcagaccggggacgccatcacccattacatcaccattcgttaccgccgggggatcaccgctgattatgaggtggtctgcggtgacagtgtgtaccgggtgaaacgtcagcgcgatctgaacggggcgcggcgctttctgctgctggagtgtacggagctgggcgaatgtaggcagagtcacggaggcaacaatgacgacttcctt…
40	S04698-09_04378	Hypothetical protein	Unknown	UGA	None	507	atgacgacttcctttttgcacgttgattttcagcagcccgcggagatgcgctttaaccgcgcccgtgtccggcgggcgtttgtcacgattggtcagcgtcatatgcgtgatgcccgtcggctggtgatgcgccgtgcgcggtcggcaccgggtgaaaaccccggttatcagaccggacgcctggctcgttcgattggttacatggtacccagagccagtaaacatcgccctggttttatggcacgtatagcccctaaccagcgtaatggagagggaaaccgccgtatcaccggtgatttttatccggcttttttgttctatggcgtgaggcgaggggaaaagcgtcgtcgcagccatcatcgtggtgcatccggtggcagcggctggcgacttgctcca…
41	S04698-09_04379	Multispecies hypothetical protein (Enterobacteriacae)	Unknown	UGA	None	561	atgaaactgacgcctgttattgctgcactgcgtgcccgctgtccgtattttgaaaaccgggttgcaggcgcggcccagttcaaaaatctgccggaggtcggaaagctgaagctcccggcggcatatgtggtaccgggtgatgattctccgggagaaaacaaaagccagaccgactactggcaggagctgaaagagggtttctccgtggttgtcatactgagtaacgggcgtgatgagcgcggtcagtttgcctcgtatgatgtggtggacgatgtccggcagatgctctttaaggctctgctgggctggaacccggaggcgtgcggtaacccgattacctatgacggcggcacgctgctggatctgaatcgtcatgagctgatttatcagttcgatttt…
42	S04698-09_04380	Hypothetical protein	Unknown	UGA	DUF2635	171	atgtttgtcaaacctgttaaagggcggtcagttcctgatcctgcccgcggcgaccttttgcccgccgaagggcgaaatgttgacgagaacaactactggctgcgccgtgaagcagctggtgatatccggcgcgtgaataaaaaggtgaataccgatgacgataagctttaa
43	tail_sheath	Phage tail sheath protein	Phage tail sheath protein	UAA	Phage tail sheath protein	1497	atgacgataagctttaacaccattccgtcgaatacgctggttccgttgttttatgcggaaatggataaccaggcggcgaatactgcacaggacagcggagcatcgctgctgattggtcatgccaataacggtgcagagattgttgccaacagtctggtactgatgccgtcggcagactatgcacgccagatttgtggtgcgggaagtcagctggcgcgtatggtcgaggcttatcgccagactgacccgtttggcgagctgtatgtgattgccgttcctgaatccacaggcgcggcggcaacggttacgctgacggtgaccggggcggcaaccgaaaccggcacggtgaatgtgtatgtgggacgtacccgcgtgcaggcaccggtgactaacggcgat…
44	tail_protein_1	Phage tail protein	Phage tail protein	UAA	Phage tail protein	357	atggcccgtatcgggggaacctgttatttcaaaattgacggtcagcagctatcgctgaccggcggcattgaggtgcccatgaacaggacggtcaatgatgacatcatcggcctggacggttcagtggaccgcaaggaaactcaccgtgcgccttatgtcaaagggaccttcaaggtgccgaagaattttccggtgagcaaaatcacctcgtctgatgagatgaccatcactgccgagctggcgaacggtcaggtctatgtattgtcgtccgcctggctgcacggagaagcgaaccataatgccgaagaaggcacggttgatcttgagttccacggtgaagaaggggattaccagtaa
45	tail_assembly	Phage tail assembly protein	Phage tail assembly protein	UAA	Phage tail assembly protein	270	atgaaagagcttgagttaaagaaaccgattatcgctcatggtgagacactctccgtactggagtttgatgaacccaccgggaaggatgtccgcgagctggggtatccctaccagatgaatcaggatgagtccgtcagacttctggcgcatgtggtgtcgaaatacattgtgcggctggcgaaagtgccgcaaagctctgtcgaccagatgtctccggcagacctgaatgcagcggcgtggcttgtggctggttttttcctccaggcctga
46	tape_measure	Phage tail tape measure protein	Phage tail tape measure protein - this gene length corresponds to the tail length	UGA	Phage tail tape measure protein	1833	atggctgaatttgagcttaaggcgttgatcaccggtgtcgacaggctttctcccgcgctgtcgaaaatgcaaaagaaaatccggggatttaaacgccaggcggaagaagcgtcacagggtgggctggcgcttgggggcggattggcagcgggtctgacgctttccctgaaatcttatgccgatcaggaaaacgccgccaccgggctgaaagtcgccatgatggatgcgaacggcgaggttggaaagagctttcaggacatcaataaactggctattggcctgggtaaccagctacctggtacaacggctgatttccagaacatgatgcagatgctggtgcgtcaggggatcccggcagaaaacattctgggtggtgtgggtaaagcgacagcttatctt…
47	S04698-09_04385	Hypothetical protein	Unknown	UAG	None	495	atgcgtatctttgttttttttatatctgcacttttatcttttaacttggctgcggaagagtgtaagttcagctttaatgagtcagaattaatctcttctataggtattgcaccagttaagcaagagataataaaggacgaaggaataactaagcggcaatatgaattcagaagagaattatcttctgaagaaatgcttagtgatgacgctgatgaaaaatatgagccgcagttttatatatctgtttataatccatcatgcccacaaaaggttattgtttggtttttcaaagacaataaaaacacaatggatttaagtaatgaggtccttgctggtagagcgttcaagtatttaactggtgttaatgaaagtatttttgaaaataaaatgaaaaagttt…
48	DNA_circularization	Phage DNA circularization protein	Phage DNA circularization protein	UAG	DNA circularization protein	1329	atgacgtggaaagacaggcttcaggatgcgtcatttcgcggcgtaccgtttaaggttgaagaagaaagtgcgggaaccggtcgccgtgtggaaacacacgaatatccgaaccgcgacaagccctataccgaagatctgggaaaagtcactttccgcccgtccatcacagcttatgtggtgggagatgactgctttgaccagcgcgatcgcctgattgacgcgctgaataaacccggtcccggcacgcttgtccacccgacatatggtgagctgaaagtctgtgttgacggggaagttcgggtcagcacatcgaaaagtgaagggcgtattgtccgctttgacctgaagtttgtcgaagcaggagaactctcttaccccacatcaggtgcggcgacggcg…
49	baseplate_protein	Phage baseplate protein	Phage baseplate protein, structure & sheath assembly	UGA	Phage baseplate protein	1080	atgaacgacaatgtcacgctacgggtaaatggccgggagtggaatggctggacatcggtgcgcatcggtgccggtattgaacggctggcgcgggatttcagtgtggagatcacccgccagtggccgggagatgagggtatcaccacgcttcagccgcgcattaaaaacggttcaaaagtggaggtgctgattggtgatgagctggtgatcaccggctgggtggaggcgacgcccgttcgttacgatgcccgttcggtcagcaccggtattgccggacgcagtctgaccgctgacctgattgactgtgcagccgaaccgacacagtttaatggacgatcgctggtacagattgcgcaggcgcttgctgcgcctttcggcattgaggtggtgaacaacggt…
50	baseplate_assembly	Phage baseplate assembly protein	Phage baseplate assembly protein	UGA	Phage baseplate assembly protein	549	atgaggacgattgaagccatgcagcgacaactcctcggcctgattgggcgggccgtggtgaaaagcatcagtgccgccacgaaatgtcagaccgtggatgtgtccctgattgccggtgaacccaaagccggggttgaacatcttgaaccctacggttttacctcaagggcaaacagcggtgcggaagcggtggtgttgtttccggatggcgaccgttctcatgcggtggttgttacggtgtcggaccggcgctaccgcctgaaagggctgcagacgggtgaggtggctgtctatgacgatcaggggcagtccgtgacgctgacccgggaggggctcgtggtggacggtgcaggtaaaacgatcacgtttcgcaattcacctaaagcgcgttttgaaatg…
51	tail_protein_2	Phage tail protein	Phage tail protein	UGA	Phage tail protein	426	atggaactgtggctgacggtgaacggtaaacgcacctgcgccagcgcaccgctggatccgctgacccgcgccgtggtgatttccctgttcacctggcggcgggcggagcctgatgataatgccgacgtcccgatgggatggtggggggatacctggcctgcggtacagaatgaccgttacggctcccgactgtggctgcttcagcgcagcaaactgaccaatcagctggtgcagacggtaagggggtatatccgcgaatgcctgcaatggatgattgatgacggcgtggtgtcccgtattgatctggatatccgccgcaccgggattaatgaactgggtaacagtatcactctctggcgtcgtgacggaccggtaatgatttcttttgatgatctgtgg…
52	baseplate_J	Phage baseplate J protein	Phage baseplate J protein	UGA	Phage baseplate protein	1059	atggcggacagtgaatttcagcgcccgacgctggcagaaaatatcagtatgctccgtaacgatttattcgccaggctggacgtcagcgacacgctccggcgcatggatgaagacgtgcgggcaaaggtgtatgcggcggcgctgcatacggtttacggttacatcgattatctggcaatgaacatgctgcctgacctgtgcgatgagtcctggctggcgcgacatgctgcgatgaaacggtgtccgcgcaaggaggccacggctgccagcgggtatatgcgctgggaaggtgtcagcgatggcctgaaggtgactgccgggagtgttattcagcgcgatgacctggttcagtacacggcaactgccgatgcaaccagctctggtggtgtcctgcgcgtg…
53	ymfQ	Phage associated protein	Phage associated protein	UGA	YmfQ family	585	atggacgtgacaaacgatgattacatccgtctgttgtcggcactgctgccgcccggtccggcgtggtcagccagcgatccggcgattgcaggtgcggcaccgtcattaacccgtgttcatcagcgtgcggatgccctgatgcgggagttggatccgcgcaccaccactgaactgataaaccgctgggagcgtctgtgcggtctgccggatgaatgtattcccgcagggacacagacccttcgccagcgtcagcaacggctggatgcgaaggttaatctggcgggcggcatcaatgaggatttttaccttgcacagcttgctgccctgggcagaccagacgccactatcacgcgatacgataaaagtacgttcacctgctcatcggcctgtactgacgcg…
54	tail_protein_3	Phage tail protein	Phage tail protein	UAA	Phage tail protein	1533	atgcatcgtatagacacgaaaaccgcgcagaaggataagttcggcgcgggtaagaacggttttacccgtggtaacccccagaccggaacgcctgccaccgatctggatgatgactactttgacatgttgcaggaggagctttgcagcgtggtggaggcatccggtgccagcctggagaaggggcggcacgaccagctgcttaccgcgcttcgtgcgctgctgttaagccgcaagaatccgtttggcgatatcaaatcggacggcacggtgaaaacggctctcgaaaaccttggtttaggagaaacgataaatctcgctgcgggtgcactgcaaaaatcgcagaatggcggcgatattccggacaaaaaacaatttgcgagaactatcggcgcggtaaca…
55	tail_fibre_assembly_1	Phage tail fiber assembly protein	Phage tail fiber assembly protein	UAA	Tail fiber assembly protein	588	atgaaaaaatatcagaatatcaaaaatttcagactgactgacgcgcctgtaaacagggggaaaactcaggccgaaataaatataggtgcatattttctgaagtcagacgacggacaggactggtatgagtgtcagtcattattttctgatgatactgcaaaaataatgtacgaccatgaaggggttatctggggtgttgttaataagccagtcccgcaacgtggcaacacatattctgtatcaatgttgtggccggttaatatgtctgttgcggaaatagacgctgctgactgtcctgatgattgccgtggtgatggctcatggttgtacagggatggtaaggttttacccgttccggtggattatcaggctaaggccgaaaccacccgacagaaacta…
56	tail_fibre_assembly_2	Phage tail fiber assembly protein	Phage tail fiber assembly protein	UAA	Phage tail fiber assembly protein	408	atgagcgattattattacagctttaaagagaaaggttttttctacaagccggataccgaatcgggagattgcccgactgatctaattcctctgactgatgaacactaccatgaacttatgcagggtcaggtggacggaaaatatattgagcacaggaaaggaggcccagtactggttgaacatcgcgaatatacgcctgaagaactggttgcacaggctgaatccagaaaagcggaactccttgccggagcagagtcagtcattgcgccactggcacgggcagtaaaactaaaaattgccacagatgaagagattaaacggctggacgcctgggagctctacagtgtactggtaaaccgggtggatacctcaaatcctgactggccggataagccagcc…
57	S04698-09_04395	Hypothetical protein	Unknown	UAG	None	924	atgaacgggaagttaaccctgccacagacatcttccttcggcgtgaatactaataacacactgggcggtagttccatcgctatcggtgataacgataccgggctcaaagggaacggcgacggtaatctggcatttatggctaacaacgtgctggcaggatattttaatgaaaatgaattgcagcacagtaaaaagatgctgactaaaaattttcaggctcttgttgataataactggccggagggggcggggggattttctggtcagttaagcagtgaagcaccgtttagtgtaccaatggttcaccgtcagaataatgataataattttttcccgctcctgaaaggaaaggtctcactggagtctggctatcctgtagccgcctctttcggaatatta…
58	hin	DNA invertase/recombinase	DNA invertase/recombinase, facilitates DNA rearrangements	UAA	DNA invertase/recombinase	564	atgatttacgggtatgttcgtgtatcaacaaatcatcaggatacagagttgcaacgtcttgcacttgagtcagctggctgtgagcgaatttatgaagaatatgccagtggcagaacagctaatcgccctgtgttaaaggaattaattacggtgatgaaaagtggagatgagttgattgtctggaagttagatcggatagggagaaatgtgctgcatgcgctattgatgtttcaaaatctgcacgaaaaaggtgttaattttcggagtattacagatggcgtagacctgaaaacagcaagtggtcgctataatttccgtaatattctttctgctgcgcagtatgaatctgatttgaatagcgagcgaactttagctggtttggctattgccagatccaaa…
59	dinI	DNA damage inducible protein	DNA damage inducible protein	UAA	DNA damage inducible protein	249	atgcgtattgaaatctgcatagccaaagaaaaaatgactaaaatgccaaccagtgctgtggatgcgttaaaggaagaattaacccgacgcatcagtaaacgttatgacgatgtagaggtgatcgtaaaagccaccagcaacgatggcctttctgttacacgcaccgcagataaggattctgcaaaaacttttgttcaggagactctgaaagatacctgggaatctgctgacgagtggtttgttcactaa
60	xerC	XerC	Site specific Tyrosine recombinase	UAA	Tyrosine recombinase	1098	atggcgtactataacatagagaaacgactaaaatccgatggcacaccacgctatcgctgtaatgtgattatcaaagaaaaaggtgttatcacttacagggaaagcaaaacattccctaaacatgctcatgccaaaacatggggcacacagaaagtgatggaattagatctatatggcattccatcatcaaatgcagttgacggacttacagtccgtgacttactacacaaatatttaaatgacccaaatgccggaggtaaagcaggccgtactaaaagatatgtgctggaactgcttatggatagtgacatctccgcgatcaaactatctgaactgacagaaaatgacgtaattgaacattgcaggctaagaaacaacgctggtgcaggtccagctaca…
61	dus	Probable attB site/ Left side flanking gene (Dus)	tRNA-dihydrouridine synthase - slow evolving gene required, probable attB for mTmII	UAA	tRNA-dihydrouridine synthase	1038	atgcacgataatcatgaaacaaaaaaaattaatcaaaccagcgtgatgcctgaaaaaactggtgtttactggaattctcggtttagcattgctcctatgctcgactggacggacagacattgccgctatttcctgcgtttgctgtctcgccagacgcagctctacaccgaaatggtgaccacgggcgcgattattcacggtaagggtgactatctggcttatagcgaagaagagcatccggtcgctctacagcttggtggaagcgatccggctcagcttgcgcattgtgcaaagctggcggaagcgcgtggctacgatgaaattaacctcaacgtggggtgcccttccgatcgcgtgcaaaacggtatgtttggcgcctgtttgatgggcaatgcgcaa…
